# Supplementary material for: Phylogenetic and Metabolic Tracking of Gut Microbiota during Perinatal Development
Source: PLoS One. 2015 Sep 2;10(9):e0137347. doi: 10.1371/journal.pone.0137347 (PMC4557834; doi:10.1371/journal.pone.0137347)
Supplement: S2 Table — For each mother-baby pair, gender, delivery mode, sample collection time course, feeding modality, gestational age, baby BMI, APGAR score, newborn clinical data, home setting, and socio-economic status are reported. (XLS) [file pone.0137347.s005.xls]

## Sheet: Enrollment Metadata
Mother-baby code	Male	Female	Breast feeding	Formula feeding	C-Sec delivery*	Vaginal delivery	Length (cm)	Weight (Kg)	Head circumference (cm)	BMI** (Kg/m2)	APGAR***	Gestational age (GA) (weeks+days)	Jaundice	Fever	Mother blood group	Baby blood group	Mother allergies	Vaginal Infections (Streptococcus agalatiae)****	Other Vaginal Infections*****	Mother antibiotic treatment (1 month before delivery)	Prehexisting mother medical conditions (e.g., hyperthyroidism)	Mother drug treatment	miccheli	Pets (index of zoonotic transmissions)	Rural vs urban home setting	Familiar socio-economic status	Siblings	Antibiotic usage by both mother and baby on and around the time of sampling
1	X		X		X		47	2.7	36	12.2227	9/10	39+1			0+	0+			X	X		X	1		urban	low		Yes mother- Not baby
2	X		X			X	47	2.65	35	11.9964	8/9	40+1			B+	B+							1	X	urban	medium		not
3	X		X		X		48	2.89	34	12.5434	10/10	38			0+	0+									urban	medium		not
4		X	X		X		49	2.82	34	11.7451	8	38			A+	A+					X	X			urban	medium		not
5	X			X	X		48	2.71	33	11.7622	10	38+5	X		0+	0+		X					1		urban	medium		not
6		X	X		X		48	2.7	32	11.7188	10	38+3			0+	A+							1		urban	medium		not
7		X	X		X		50	3.5	35	14	9/10	39+3			A+	0+							1		urban	low	X	not
8	X		X		X		51	3.21	35	12.3414	9/10	39	X		A+	A+	X		X	X	X	X			urban	low		not
9	X		X		X		52	3.17	36	11.7234	9/10	38+4	X	X	A+	0+					X				urban	high		Not mother-Yes baby
10	X		X		X		51	3.37	36	12.9566	9/10	39			0+	B+								X	urban	medium	X	not
11	X		X		X		52	3.57	36	13.2027	10/10	40+4			0+	0+					X	X			urban	high		not
12		X	X		X		50	3.13	35	12.52	8	41+1	X		0+	A+					X	X			urban	medium	X	not
13	X		X		X		49	3.34	37.5	13.9109	9/10	38	X		0+	0+		X		X	X	X			urban	low		not
14	X		X		X		51	3.16	34	12.1492	9/10	38+5			A-	A+					X	X	1		urban	high	X	Yes mother- Not baby
15	X		X		X		49	3.08	35	12.828	9/10	38+4			0+	A+								X	urban	medium		not
16	X		X		X		51	4.04	36.5	15.5325	8/9	40+6	X		B+	B+	X				X	X	1		urban	medium		not
17	X		X		X		52	3.38	37	12.5	8/9	38+3	X		A+	A+					X	X			rural	medium	X	not
18		X	X		X		49	3.12	35	12.9946	8/9	38			A+	A+					X	X	1		urban	high	X	not
19		X	X		X		51	3.28	35.5	12.6105	7/9	40+1			A+	A+		X		X					urban	medium	X	not
20	X		X		X		53	4.05	37.5	14.4179	9/10	37+4			0+	A+								X	urban	low	X	not
21	X		X		X		53	3.55	35	12.6379	8/9	41+4			A+	AB+							1	X	rural	high		not
22		X	X		X		49	2.98	33	12.4115	10/10	39			A+	0-			X	X	X	X	1	X	urban	low	X	not
23	X		X		X		50	3.25	35	13	9/10	39			B+	AB+					X	X			urban	medium		not
24	X		X		X		50	2.9	34.5	11.6	7/8	38			A+	0+		X		X					urban	medium		not
25		X	X			X	50	3.1	34.5	12.4	9/10	37+4	X		0+	0+									urban	high		not
26		X	X			X	51	3.51	34.5	14.4	8/9	41			0+	0+								X	urban	medium	X	not
27		X	X			X	51	3.73	35.5	14.3406	9/10	40+2	X		A+	A+							1		urban	medium	X	not
28		X	X			X	50	3.35	36	13.4	7/9	40+1		X	B+	0+				X	X			X	urban	low	X	not
29		X	X		X		48	2.9	34	12.5868	8/9	38			0-	0+				X			1		urban	medium	X	not
30	X		X		X		54	3.18	35	10.9053	9/10	39			B+	0+					X	X		X	urban	low	X	not
31	X		X			X	52	3.3	35	12.2041	8/9	40+1			0-	0-							1		urban	medium		not
*Mothers giving birth by CS delivery were treated by antibiotic treatment (ampicillin/clavulanic acid) ONLY after delivery.**BMI, body mass index. ***APGAR, appearance, pulse, grimace; activity, respiration. ****Antibiotic treatment for S. agalactiae is provided only to women giving birth by vaginal delivery during labor. Therefore it is not applicable to our case (only CS delivery). *****Detecte…
