# Supplementary material for: Phylogenetic and Metabolic Tracking of Gut Microbiota during Perinatal Development
Source: PLoS One. 2015 Sep 2;10(9):e0137347. doi: 10.1371/journal.pone.0137347 (PMC4557834; doi:10.1371/journal.pone.0137347)
Supplement: S3 Table — Sheet A, Raw microarray HITChip values obtained from all samples; Sheet B and C, values of phyla and family relative abundances over the six sampling time points calculated for each newborn. (XLS) [file pone.0137347.s006.xls]

## Sheet: A_Original HitChip data
level 0 (phylum)	level 1 (order)	level 2 (family)	HITChip OTU	1_3_FM	1_7_FM	2_3_FM	3_2_FM	3_7_BM	3_15_BM	3_30_BM	5_1_FM	5_3_FM	6_3_FM	6_15_BM	6_30_BM	7_2_FM	7_3_fM	7_15_fM	7_30_fM	8_2_FM	8_3_FM	8_7_BM	8_15_MM	9_3_FM	9_7_BM	10_3_FM	10_30_BM	11_1_FM	11_2_FM	11_7_MM	12_3_FM	13_3_FM	14_7_BM	14_15_BM	14_30_BM	16_1_FM	16_7_BM	17_1_FM	17_3_FM	17_7_BM	17_15_BM	17_30_fM	18_1_FM	18_2_FM	18_3_FM	18_7_BM	18_15_BM	18_30_MM	19_3_BM
Actinobacteria	Actinobacteria	Actinomycetaceae	Actinomycetaceae	0.0115763	0.0276694	0.00781889	0.0331367	0.00729942	0.0243504	0.00611284	0.0299848	0.0131634	0.0140554	0.012943	0.010389	0.0186733	0.00494125	0.0146424	0.0122456	0.00999901	0.0106005	0.0086781	0.00575608	0.00889612	0.00640802	0.0194831	0.00844866	0.00653864	0.0151854	0.00864111	0.0131736	0.00811272	0.0112055	0.0118866	0.0111718	0.00935094	0.027833	0.0143816	0.0106532	0.0204451	0.0156586	0.0101802	0.0191452	0.00652959	0.00775073	0.00818502	0.0111055	0.0152796	0.00957416
		Coriobacteriaceae	Atopobium (GRAM+)	0.00704066	0.00799247	0.00751279	0.0178716	0.00686553	0.00932329	0.00603036	0.00915365	0.0126797	0.00896802	0.0104134	0.0115299	0.0127476	0.0069774	0.0131699	0.0107438	0.00961556	0.00907741	0.00838358	0.00472207	0.00797176	0.00829368	0.0140609	0.0073499	0.00649404	0.0112656	0.00638037	0.00944319	0.00497103	0.00831825	0.00886123	0.0086097	0.00767033	0.012908	0.00817715	0.00835735	0.0107711	0.00751012	0.00785767	0.0114211	0.00595888	0.00668427	0.00783221	0.0094763	0.00852297	0.00699468
		Bifidobacteriaceae	Bifidobacterium	0.106451	23.363	0.140276	0.625532	4.15574	26.4486	0.862864	3.12972	0.37396	0.32093	0.220378	0.793498	0.465667	0.304023	19.3716	34.6376	0.347976	0.298894	0.539453	0.227508	26.5913	0.278914	0.382054	2.88917	0.208193	0.27277	0.156647	0.160163	0.431125	0.219833	0.157414	0.219671	0.669232	0.204511	1.67082	0.753058	0.301335	22.1573	7.71765	0.491492	0.121008	0.124863	0.909492	5.59911	58.5298	0.275356
		Coriobacteriaceae	Collinsella (GRAM +)	0.0389383	0.0418138	0.0603825	0.0826327	0.0331172	0.0451474	0.0259791	0.0950445	0.187294	0.0434122	0.0704024	0.052829	0.101055	0.0405704	0.0829894	0.0678488	0.0484961	0.0418337	0.0369932	0.0186236	0.0690137	0.0281776	0.468385	0.0342508	0.0301799	0.0530437	0.0378107	0.0821422	0.0310842	0.0450403	0.0430114	0.0451541	0.0397593	0.0933172	0.202381	0.279869	0.0559483	0.0329962	0.029616	0.0489112	0.0282188	0.026875	0.0281454	0.0388587	0.0440482	0.0305528
			Corynebacterium	0.0110719	0.0213795	0.0110567	0.026597	0.0124562	0.0209322	0.00895988	0.0283663	0.0172004	0.0146935	0.0172862	0.0141575	0.0308918	0.00884105	0.0194695	0.0160177	0.0140263	0.0155589	0.0134791	0.00700591	0.0125554	0.00979575	0.0207131	0.0149723	0.0113969	0.0205701	0.012208	0.0136322	0.00851286	0.0126283	0.0133832	0.0123262	0.0130768	0.0236775	0.0218476	0.0241578	0.0143767	0.0211816	0.0139593	0.0183333	0.00831052	0.00967372	0.0120778	0.0142031	0.015577	0.0104156
			Eggerthella lenta	0.0406462	0.0689431	0.028904	0.0888848	0.0309513	0.0550913	0.0235324	0.078624	0.0580986	0.043354	0.0556789	0.0600514	0.0595453	0.0321572	0.048061	0.0454839	0.0513282	0.0530819	0.0488385	0.0213079	0.0300509	0.0302853	0.0562703	0.0363813	0.0296146	0.0716701	0.0335881	0.0473398	0.0390781	0.0419504	0.0465363	0.0546493	0.0495651	0.111715	0.0501423	0.0761085	0.0574859	0.0518866	0.0365217	0.0617431	0.038161	0.031352	0.0319682	0.042732	0.0366055	0.0348507
		Micrococcaceae	Micrococcaceae	0.0493907	0.0108971	0.051033	0.200191	0.00968345	0.0249798	0.0121543	0.0310846	0.0608256	0.114962	0.0518792	0.0477808	0.0540812	0.0292985	0.0535504	0.0191529	0.0138873	0.0486321	0.101798	0.00932544	0.0548365	0.0175392	0.0964445	0.0151638	0.00936942	0.128472	0.011707	0.176963	0.0211123	0.0495312	0.0734457	0.0526119	0.177338	0.312123	0.0082224	0.01505	0.20147	0.0104698	0.0111858	0.127657	0.0118559	0.0201995	0.00868348	0.0108825	0.0104284	0.0135305
		Propionobacteriaceae	Propionibacterium	0.0186394	0.0931873	0.0196909	1.22723	0.0142637	0.0275503	0.0265321	32.5169	0.0417783	0.0903372	0.0461015	0.0404767	12.2256	0.125542	0.179291	0.02198	0.0196662	0.0232653	0.0154634	0.0106443	0.180454	0.0119868	0.999515	0.0261631	1.09058	0.240265	0.0679464	0.0380502	0.0176428	0.0235287	0.0197126	0.0353185	2.3989	7.97629	19.0731	20.2246	0.155722	0.0140381	0.0132328	0.0995298	0.0148732	0.0117614	0.0134747	0.0173507	0.0395596	0.0145993
			Sum	0.283754	23.6349	0.326675	2.30207	4.27038	26.656	0.972165	35.9189	0.765	0.650713	0.485083	1.03071	12.9682	0.552351	19.7828	34.8311	0.514995	0.500944	0.773086	0.304893	26.9551	0.3914	2.05693	3.0319	1.39236	0.813242	0.334928	0.540907	0.561639	0.412035	0.374251	0.439513	3.36489	8.76237	21.0491	21.3919	0.817553	22.3111	7.8402	0.878233	0.234916	0.23916	1.01986	5.74372	58.6998	0.395873
Bacteroidetes	Bacteroidetes	Rikenellaceae	Alistipes	0.0701862	0.0878251	0.0643431	0.179839	0.0641869	0.0973037	0.0601445	0.157449	0.18445	0.0808001	0.0927826	0.106587	0.7201	0.0840832	0.118528	0.088962	0.099159	0.0770686	0.0871222	0.0408399	0.109337	0.0578849	0.117059	0.072113	0.102466	0.107607	0.0635718	0.0929797	0.0548777	0.0785823	0.081996	0.0797184	0.0790474	0.146808	0.273193	0.483991	0.117575	0.0894395	0.099132	0.111963	0.0761757	0.0692951	0.072942	0.087889	0.0829879	0.0631702
		Bacteroidaceae	Bacteroides fragilis	0.0416719	0.0623772	0.0453184	0.0990311	0.0548323	0.0771901	0.0441551	0.0655421	0.080104	0.0473987	0.064113	0.0714583	0.189296	0.0370372	0.0758281	0.0616322	0.0608598	0.0516066	0.0528515	0.0294353	0.0528053	0.0401234	0.0724359	0.0508836	0.0810472	0.0699991	0.0437678	0.0554226	0.035525	0.0552893	0.0560506	0.055774	0.0446929	0.075618	0.0731314	0.0846973	0.0585183	0.141255	0.107152	0.0637386	0.0420624	0.0425891	0.0486202	0.0581374	0.0571194	0.0480649
			Bacteroides intestinalis	0.00319285	0.00535028	0.00410242	0.00698638	0.00341235	0.00567679	0.00309157	0.00823819	0.013113	0.00432972	0.0050007	0.00484037	0.0208221	0.00298691	0.00789254	0.00511921	0.00513865	0.00601129	0.00449236	0.00240376	0.00726166	0.00320056	0.0091881	0.0043382	0.00955377	0.00721181	0.0034406	0.00437639	0.00261615	0.00448279	0.00441035	0.00484477	0.00517827	0.00553721	0.0057565	0.00698112	0.00455729	0.0110835	0.0217783	0.00903461	0.00283927	0.00348823	0.0041543	0.00485987	0.00519675	0.00406967
			Bacteroides ovatus	0.035204	0.0602471	0.0354743	0.0858205	0.0399694	0.0649079	0.0340511	0.0606239	0.0713855	0.0403837	0.0517028	0.0630979	0.146398	0.0313679	0.0646048	0.0566027	0.0563131	0.0446911	0.0485332	0.0253895	0.0447388	0.0333958	0.0615975	0.0462624	0.0688958	0.0590831	0.0350595	0.0450025	0.0274916	0.0442793	0.0431781	0.0428685	0.0414945	0.0629771	0.0654594	0.0835019	0.0593763	0.0735808	0.0683401	0.0557722	0.0387927	0.0357488	0.0393516	0.0474944	0.0536456	0.0411325
			Bacteroides plebeius	0.0227361	0.0282161	0.0261406	0.0525259	0.0214664	0.0322751	0.0209247	0.0332785	0.0421308	0.0269513	0.0315394	0.0426359	0.0718402	0.0186812	0.0436672	0.0294373	0.0411864	0.0282558	0.0383979	0.0144908	0.0600729	0.0219519	0.0499352	0.0257091	0.0372812	0.039966	0.0216832	0.0305473	0.0164215	0.0276481	0.0277051	0.0276892	0.0373268	0.0404963	0.0397993	0.0472407	0.034756	0.0289291	0.0437014	0.0361272	0.0180395	0.021242	0.0246724	0.0297194	0.0284582	0.0224545
			Bacteroides splachnicus	0.0608972	0.0690679	0.0584626	0.134186	0.0607422	0.0841807	0.0531776	0.0962467	0.0935859	0.0780545	0.0827008	0.099801	0.161768	0.0509288	0.109481	0.0819881	0.0892341	0.0741336	0.0808463	0.0386814	0.0718591	0.0556965	0.102848	0.0712668	0.0727945	0.0965154	0.0593055	0.079203	0.0494122	0.0772677	0.0799265	0.0786166	0.0699449	0.110996	0.104197	0.112026	0.0857398	0.0758652	0.0852829	0.0948451	0.0551305	0.0600716	0.0663904	0.0859128	0.0740972	0.06175
			Bacteroides stercoris	0.0210217	0.0256784	0.0229397	0.0454198	0.0180708	0.0295953	0.0175037	0.0366133	0.0369315	0.022961	0.0290572	0.0364983	0.0742605	0.0176525	0.0404222	0.0287458	0.0354517	0.0277228	0.0283108	0.0135846	0.0285055	0.0210969	0.0718028	0.0232437	0.0330223	0.040546	0.0190653	0.0270544	0.0151194	0.0265355	0.0259505	0.0247447	0.0290278	0.0378959	0.0321156	0.0390136	0.0286667	0.0272574	0.0528521	0.0338582	0.0155893	0.0203074	0.0229231	0.0275454	0.0265884	0.0207943
			Bacteroides uniformis	0.00676516	0.0109344	0.00992934	0.0161108	0.0106579	0.0139711	0.00696585	0.0106099	0.0130412	0.00882721	0.00986642	0.0115262	0.0259195	0.00585294	0.0132761	0.0104614	0.0107895	0.0093346	0.00966099	0.0048476	0.0402074	0.00682196	0.0133455	0.00953564	0.0109149	0.0118667	0.00713106	0.00930199	0.00581683	0.00883144	0.00901697	0.00826007	0.0102961	0.0118962	0.0151331	0.0178752	0.0100128	0.0409159	0.0508023	0.0109775	0.00540356	0.00676836	0.00859889	0.0116833	0.00939929	0.00755537
			Bacteroides vulgatus	0.0464335	0.0993189	0.0529909	0.129022	0.0465217	0.0894247	0.0439729	0.104694	0.111516	0.0533099	0.0670848	0.201426	0.385967	0.0351102	0.458762	0.0703164	0.187365	0.0685865	0.146835	0.03141	0.691263	0.0441649	0.356317	0.0839444	0.162454	0.0875859	0.0431485	0.0587989	0.0324316	0.0571202	0.0607401	0.056253	0.187531	0.0773061	0.161715	0.237123	0.0697761	0.0986093	0.569049	0.117936	0.0381069	0.0469664	0.0519502	0.0620528	0.182373	0.0475619
		Porphyromonadaceae	Parabacteroides distasonis	0.0460256	0.0553015	0.0428453	0.141233	0.0408172	0.0632075	0.0407774	0.100109	0.0933913	0.0654654	0.0601801	0.0718636	0.544416	0.0640674	0.185868	0.0607893	0.0670507	0.0585278	0.0567679	0.0300621	0.0604043	0.0392039	0.0762498	0.0522588	0.0715855	0.0876465	0.0439979	0.0680858	0.0392382	0.0546868	0.054693	0.0538216	0.0606434	0.0958646	0.227165	0.265439	0.0806096	0.0632506	0.0902989	0.0776124	0.0549793	0.049725	0.0519219	0.0585584	0.0550786	0.0448856
		Prevotellaceae	Prevotella melaninogenica	0.0643165	0.0704796	0.0631552	0.140925	0.0556162	0.0939888	0.052203	0.0974053	0.10843	0.0789044	0.0928596	0.175234	0.118136	0.0495127	0.114504	0.0864355	0.187526	0.084505	0.150073	0.0420735	0.0663879	0.0602815	0.115196	0.0889787	0.0599911	0.108654	0.0630214	0.0847591	0.0443429	0.0822274	0.0877594	0.0832334	0.289894	0.109949	0.155045	0.189517	0.0849342	0.0711362	0.0726207	0.101358	0.0493866	0.0604493	0.0711326	0.0848096	0.074678	0.0627956
			Prevotella oralis	0.0242629	0.0368148	0.0228151	0.0546236	0.0190089	0.0432858	0.0189439	0.0323701	0.0379421	0.0269782	0.0312208	0.0528811	0.0704423	0.0174729	0.0402628	0.0316195	0.0535983	0.0311466	0.0428193	0.0157697	0.025446	0.0204095	0.0407803	0.0269023	0.0363105	0.0428407	0.0192462	0.031193	0.0183399	0.0295252	0.0317192	0.0254717	0.0516573	0.0438511	0.0293393	0.0338535	0.0318445	0.0308314	0.0296751	0.0383843	0.0187772	0.0218861	0.0263298	0.0316436	0.0296358	0.0254939
			Prevotella ruminicola	0.00661857	0.0111688	0.0074979	0.0152589	0.00683153	0.0117199	0.00601149	0.0112793	0.0125715	0.00858246	0.00967159	0.0101211	0.0210902	0.00548346	0.0130439	0.0109399	0.0100574	0.0112768	0.00864013	0.00605238	0.0082298	0.00720103	0.0132877	0.00864907	0.0106143	0.0119351	0.0079681	0.00920313	0.00529332	0.00930779	0.00961341	0.00844219	0.00760101	0.0117326	0.0140374	0.0139762	0.00867136	0.0121376	0.0113494	0.0117958	0.00708531	0.00806565	0.00929573	0.0103054	0.00965272	0.0099522
			Prevotella tannerae	0.0147273	0.0218733	0.0170519	0.0582534	0.013417	0.023873	0.0126459	0.023145	0.0308665	0.0174738	0.0205711	0.0215471	0.0911704	0.0129639	0.0293135	0.0213304	0.0225837	0.0226021	0.0198924	0.00964085	0.0208548	0.0146616	0.0370223	0.0176514	0.0327422	0.0326586	0.0137539	0.0211838	0.0103829	0.0195144	0.0200556	0.0174815	0.016695	0.0356987	0.034364	0.0422738	0.0322757	0.0205635	0.0282497	0.0261936	0.0116271	0.0148443	0.0178399	0.0209434	0.0214101	0.0153564
		Porphyromonadaceae	Tannerella	0.0355735	0.0446492	0.0345646	0.135638	0.0349726	0.0515397	0.0305973	0.064437	0.0594545	0.0525038	0.0473987	0.0543301	0.491955	0.0486778	0.0728108	0.0508274	0.0465743	0.0423571	0.0427743	0.0229906	0.0439865	0.031494	0.061856	0.0395074	0.0484638	0.0605918	0.034797	0.05079	0.0321454	0.0464644	0.0451534	0.0424153	0.0485031	0.0742189	0.217243	0.238372	0.0555153	0.0438836	0.0520021	0.0586063	0.0388722	0.0374948	0.0396146	0.0456406	0.0424871	0.0366252
		Bacteroidaceae	Uncultured Bacteroidetes	0.00493339	0.00515242	0.00419122	0.00882136	0.00435763	0.00599322	0.00412264	0.00715689	0.0063917	0.00548279	0.00611259	0.01189	0.0140745	0.0039554	0.00713016	0.00547373	0.0107012	0.00527446	0.00920763	0.0028107	0.0043893	0.0038797	0.00779476	0.00561607	0.0053909	0.00654776	0.00462198	0.00633724	0.00412553	0.0054617	0.00560303	0.0051649	0.00941434	0.00911458	0.0110072	0.0138463	0.00717563	0.00471816	0.00548092	0.00746771	0.00373076	0.00402068	0.00478653	0.0055725	0.00501486	0.00411357
			Sum	0.504566	0.694455	0.511823	1.3037	0.494881	0.788133	0.449289	0.909198	0.995306	0.618407	0.701862	1.03574	3.14766	0.485834	1.39539	0.700681	0.98359	0.643101	0.827225	0.330483	1.33575	0.461468	1.20672	0.62686	0.843527	0.871256	0.48358	0.674239	0.39358	0.627224	0.643571	0.6148	0.988948	0.949961	1.4587	1.90973	0.770005	0.833456	1.38777	0.855671	0.476598	0.502963	0.560524	0.672768	0.757823	0.515776
Cyanobacteria	Cyanobacteria	Oscillatoriophycideae	Uncultured Chroococcales	0.00385271	0.00417606	0.00345377	0.0100986	0.00291683	0.00425523	0.00325042	0.00528677	0.00575792	0.00587208	0.00710099	0.00573592	0.00686992	0.00288305	0.00642921	0.00473271	0.00498158	0.00743498	0.00596408	0.00281517	0.00387227	0.00343363	0.00843769	0.00392327	0.00362028	0.0074285	0.00459437	0.00547977	0.00209267	0.00528014	0.0065421	0.00496164	0.0048339	0.00768348	0.00534023	0.00463986	0.00664981	0.00426108	0.00435364	0.00899404	0.00285497	0.00342893	0.0044381	0.00468017	0.00409506	0.0036907
Firmicutes	Asteroleplasma	Anaeroplasmataceae	Asteroleplasma	0.00400297	0.00441678	0.00348803	0.00658996	0.00464281	0.00517557	0.00342612	0.00606706	0.0057527	0.0047875	0.00523015	0.00492767	0.00698218	0.00308641	0.00648722	0.00460646	0.00455544	0.00488132	0.00404631	0.0030238	0.00353695	0.00374147	0.00641007	0.0039494	0.00390003	0.0054973	0.00400863	0.0048736	0.00304601	0.00539421	0.00495485	0.00536803	0.00332134	0.00585226	0.00431111	0.00411	0.00712252	0.00399429	0.00395282	0.00586978	0.00461598	0.00418064	0.00405667	0.00494632	0.00454672	0.00321862
Firmicutes	Bacilli	Aerococcaceae	Aerococcus	0.146821	0.00927034	0.0336595	0.57596	0.00356645	0.0141288	0.00405439	0.0271953	0.0352964	0.0694406	0.0348672	0.0445187	0.0354924	0.0211046	0.0492479	0.0144444	0.00676904	0.0090997	0.0183198	0.00656584	0.0812784	0.0168394	0.130286	0.00841058	0.00818276	0.217854	0.0098143	0.38012	0.00320501	0.0388696	0.0847584	0.0355195	0.0553869	1.42191	0.00402583	0.00767186	0.12579	0.00449798	0.00388185	0.298754	0.0090996	0.0192301	0.00841162	0.007172	0.00823112	0.00956078
		Paenibacillaceae	Aneurinibacillus	0.00382862	0.00451883	0.0037962	0.00733209	0.00300066	0.00494677	0.00315072	0.00686672	0.00740077	0.0050604	0.0060093	0.00457843	0.00698528	0.00296376	0.00706867	0.00521642	0.00690906	0.00641824	0.00615103	0.0028767	0.00410895	0.00343013	0.00837082	0.0036866	0.0035388	0.00663977	0.00356129	0.00515741	0.00246524	0.00650296	0.00631214	0.00454779	0.00350462	0.00696257	0.00385639	0.00491562	0.00487295	0.00436497	0.004343	0.00677302	0.00391338	0.0040979	0.00449562	0.00504994	0.00437697	0.0041963
		Bacillaceae	Bacillus	0.0541424	0.0196873	0.0458383	0.159776	0.0163721	0.0304711	0.0158474	0.0455225	0.0499622	0.0959473	0.0480819	0.0700655	0.047974	0.0326115	0.0515511	0.0295948	0.0294185	0.0518969	0.0690088	0.0134533	0.0377243	0.0221621	0.107179	0.0217583	0.0165521	0.121406	0.0200674	0.118874	0.0134353	0.0449977	0.075022	0.061233	0.2289	0.319182	0.0139592	0.0183752	0.147802	0.0199154	0.0212176	0.110521	0.0152592	0.0232967	0.0177293	0.0259593	0.0251544	0.0177567
		Enterococcaceae	Enterococcus	3.84494	0.453472	2.30991	2.55282	0.0664208	1.32073	0.11873	1.36539	2.98095	4.85925	6.52294	14.2574	1.95315	2.65164	18.6898	14.4335	0.211703	0.705599	0.742652	0.227433	4.37748	0.49106	2.90745	0.26869	0.389782	5.19905	0.250167	18.1898	0.136231	4.75249	4.29842	43.2869	1.95625	17.0611	0.0741225	0.114082	1.40523	0.116442	0.0929352	5.36615	0.864168	2.47331	0.325272	0.30144	0.191079	1.03167
		Bacillales Family XI	Gemella	0.00322882	0.00505325	0.00410625	0.00778011	0.00310446	0.00471726	0.00304535	0.00494931	0.00571752	0.0226795	0.00529914	0.00468765	0.00606375	0.00242916	0.00637192	0.00571847	0.00827353	0.027226	0.00440933	0.00254482	0.00564894	0.0029569	0.00703173	0.00583206	0.00354744	0.00514473	0.00394735	0.00461229	0.00262244	0.00440911	0.00436102	0.00451645	0.0039506	0.00657774	0.00377639	0.00407777	0.00433066	0.00378684	0.00405096	0.00960911	0.00261458	0.00405198	0.00400603	0.00531897	0.00387829	0.00503494
		Carnobacteriaceae	Granulicatella	4.28537	0.124861	2.5732	3.63559	0.0128554	0.339657	0.0119873	0.0424222	0.384593	3.23569	5.82336	13.0187	0.419949	0.64001	17.0036	1.04797	0.061617	0.0308331	0.150913	0.092101	4.44466	0.318733	0.0810931	0.155967	0.0968351	0.7894	0.101937	16.7918	0.0323059	3.08767	1.37554	8.46086	0.637847	12.5231	0.00572094	0.00425406	0.316344	0.0142471	0.00601276	2.62022	0.482577	1.82237	0.155023	0.0454263	0.0355443	0.370373
		Lctobacillaceae	Lactobacillus gasseri	0.0720746	0.0613514	0.142174	0.0944594	0.0423411	0.075767	0.0424707	0.0770936	0.10011	0.0780615	0.130911	0.140071	0.110629	0.0409567	0.931367	0.112312	0.114652	0.113445	0.0976967	0.0395794	0.0712419	0.049458	0.118744	2.25072	0.0820271	0.10162	0.0531462	0.178112	0.0586691	0.115442	0.111514	0.0857853	0.0753081	0.143428	0.0652082	0.0853864	0.069702	0.196091	1.50212	0.157235	0.0517072	0.0708383	2.24499	13.7746	10.0628	0.08243
			Lactobacillus plantarum	0.127002	0.172423	0.0707069	0.202954	0.122117	0.472051	0.114779	0.238253	0.10831	0.129409	0.223015	0.192241	0.268202	0.178849	0.714162	10.155	0.122623	0.211473	0.115418	0.0530287	0.0982453	0.107356	0.126626	0.197356	0.0832078	0.141568	0.113134	0.157701	0.15126	0.167282	0.421152	0.151306	0.0979988	0.243943	0.342327	0.767288	0.116715	2.85198	0.495104	0.143933	0.0559467	0.072805	0.146313	4.04022	0.40583	0.10135
			Lactobacillus salivarius	0.0133764	0.0117546	0.012937	0.0287444	0.00935967	0.0153627	0.0100427	0.0172679	0.0203368	0.0157916	0.0188774	0.0191287	0.0214926	0.00943603	0.0240655	0.0165141	0.0151198	0.014045	0.0141066	0.008119	0.0138214	0.010802	0.0210107	0.0127512	0.0111012	0.0199693	0.0113339	0.01761	0.00839513	0.0165637	0.0164668	0.0175903	0.0134463	0.0229742	0.0123472	0.0146202	0.0188808	0.0118871	0.0119845	0.0206393	0.0101412	0.0127151	0.0132435	0.0169749	0.0145575	0.0112927
		Streptococcaceae	Lactococcus	0.0137072	0.0145763	0.013004	0.0242988	0.0109787	0.0190659	0.0114396	0.0158444	0.0172741	0.0175192	0.0225578	0.0188742	0.0222325	0.0074273	0.0220583	0.0349844	0.0248538	0.0268881	0.0207437	0.0103893	0.0108215	0.0121203	0.0183958	0.0165387	0.0121856	0.0168414	0.014728	0.0134804	0.0081708	0.0199679	0.0212348	0.0162016	0.0115633	0.0190071	0.0114924	0.0129712	0.0139098	0.0192438	0.0201818	0.0196513	0.0102134	0.0120333	0.0155092	0.0258054	0.0197413	0.0139825
		Staphylococcaceae	Staphylococcus	3.92736	0.262191	1.03635	41.527	0.0743153	0.442835	0.179222	9.86976	30.2142	12.7069	0.386993	0.130537	6.80738	3.54459	0.416916	0.0495865	0.174237	4.33954	8.42682	0.193603	10.2979	0.552963	45.8999	0.206513	0.0718729	33.4111	0.233173	10.6663	0.626589	2.82233	10.6908	0.525783	23.6617	34.3853	0.0370386	0.159491	21.1569	0.133596	0.136685	23.3868	0.454346	0.65879	0.0786261	0.447277	0.327641	0.0863208
		Streptococcaceae	Streptococcus bovis	2.63083	11.6722	18.3596	6.12021	3.92951	16.2405	6.14468	1.99632	0.24399	15.4792	27.2866	9.44594	7.04229	1.00474	6.65862	8.3317	35.5973	47.7354	46.6936	5.33567	0.306912	12.1194	0.357805	7.18031	9.51462	2.97586	7.67004	0.177435	0.497991	34.3135	30.422	9.73891	0.171978	1.24331	1.00176	0.170373	2.46108	12.6598	16.0804	16.4365	0.470628	3.24011	2.42435	4.97569	7.39653	8.97635
			Streptococcus intermedius	0.0819437	0.0528987	0.05531	0.135414	0.0494944	0.0906505	0.0363386	0.12055	0.0355787	0.125017	0.105819	0.113134	0.0569323	0.0254568	0.127565	0.0725734	0.604711	0.275291	0.212913	0.0380887	0.0381243	0.0480117	0.0556277	0.0525429	0.047515	0.100339	0.0534107	0.0584855	0.0154831	0.179742	0.151115	0.0784734	0.0508972	0.103211	0.0274109	0.0257861	0.0941748	0.067387	0.0692443	0.20146	0.0185584	0.0630775	0.0386449	0.10486	0.0521527	0.0706384
			Streptococcus mitis	1.61539	1.70532	4.39676	2.37071	1.89321	3.17651	1.38829	5.85581	0.136325	5.05379	5.23051	2.81389	0.147424	0.277492	2.82103	1.04876	26.3456	14.3206	8.16837	0.704066	0.812217	2.11286	0.247707	1.53466	1.85172	1.1784	2.36012	0.304677	0.093386	6.20346	6.65037	2.37555	0.219286	0.858253	0.171474	0.064387	4.33297	2.65343	2.96924	3.88371	0.0989862	1.53285	0.80884	6.49082	1.46547	1.86942
		Leuconostocaceae	Weissella	0.022486	0.0192472	0.0206042	0.0343655	0.0149124	0.0233312	0.0190855	0.0246504	0.0215205	0.0265209	0.0382121	0.0496607	0.030587	0.0155234	0.0375344	0.0239727	0.0294817	0.0370147	0.0296272	0.0154385	0.0196225	0.0194048	0.0222907	0.0217312	0.0166739	0.0200783	0.0163485	0.0478131	0.00921004	0.0392188	0.0282923	0.0408841	0.0226112	0.0452792	0.0148784	0.0435494	0.0340161	0.0432525	0.0286183	0.0318122	0.0148362	0.0195062	0.0227243	0.023739	0.0189259	0.0198141
			Wissella	0.00672193	0.00435176	0.00373071	0.0183606	0.00380425	0.00429196	0.0033471	0.107964	0.00639245	0.0047473	0.00419819	0.00481545	0.142075	0.00308311	0.00707497	0.00496127	0.00452832	0.00865348	0.00384941	0.00266231	0.00380936	0.00395301	0.00710657	0.00436944	0.00322069	0.00473189	0.00293868	0.00491954	0.00353042	0.00618976	0.00662089	0.0046007	0.00406827	0.00823482	0.849121	1.41675	0.00591859	0.00405703	0.00423213	0.00590004	0.0058695	0.00450062	0.00428443	0.00683068	0.00582272	0.00388608
			Sum	16.8492	14.5932	29.0816	57.4958	6.25536	22.275	8.10651	19.8159	34.3679	41.925	45.8883	40.3282	17.1189	8.45832	47.5681	35.3868	63.3578	67.9134	64.7746	6.74562	20.6236	15.8915	50.1166	11.9418	12.2126	44.31	10.9179	47.1168	1.66295	51.8186	54.3639	64.8887	27.2146	68.4118	2.63851	2.91398	30.3087	18.804	21.4503	52.6996	2.56886	10.0336	6.31246	30.2972	20.0377	12.6741
Firmicutes	Clostridium cluster I	Clostridiaceae	Clostridia	2.57021	0.156327	0.113314	0.521596	0.101209	0.148714	2.08536	0.181135	0.169936	0.1813	0.435684	4.50476	0.264122	0.121913	0.438298	0.296249	0.137711	0.134975	0.13002	0.219904	2.16319	1.77998	0.268196	0.119484	0.117009	0.295015	0.104598	0.177722	0.0808635	0.144526	0.175552	3.24293	0.174675	7.03842	0.2215	0.264155	23.4124	0.244632	0.1233	0.21181	0.101539	0.129093	0.188911	0.129768	0.112775	0.245763
	Clostridium cluster III	Clostridiaceae	Clostridium stercorarium	0.0261959	0.0341351	0.0250771	0.0559488	0.0198623	0.0297355	0.017542	1.17781	0.0451453	0.0363643	0.0419386	0.0297193	0.125461	0.0206636	0.0370759	0.030086	0.0352693	0.0424196	0.0297774	0.0146287	0.0272978	0.0204113	0.0670795	0.022507	0.0234987	0.0482444	0.0227792	0.0324788	0.016323	0.0379325	0.0357241	0.030913	0.0308307	0.0524655	0.292296	0.454587	0.0755007	0.02525	0.0276578	0.0381663	0.0216109	0.0212877	0.0239621	0.0290769	0.0250578	0.0237161
			Clostridium thermocellum	0.00334744	0.00445344	0.00354223	0.00759349	0.00311977	0.00487538	0.0031872	0.00451092	0.00582673	0.00612954	0.00490038	0.00486001	0.00581143	0.00301324	0.00657319	0.00459325	0.00458654	0.00599271	0.00391637	0.00327578	0.00383797	0.00392006	0.00658551	0.00434815	0.0033822	0.00529144	0.00319497	0.00442389	0.00257997	0.00414635	0.00462583	0.00433785	0.0034518	0.00681598	0.0042532	0.00490703	0.00531638	0.0047331	0.00434981	0.00549364	0.00270846	0.00366336	0.00437909	0.00526082	0.00422144	0.00469762
	Clostridium cluster IV	Ruminococcaceae	Anaerotruncus colihominis	0.0579715	0.0708335	0.0503465	0.0982459	0.0697702	0.0733453	0.073826	0.0628871	0.108544	0.0558399	0.0728018	0.0692391	0.0813174	0.0439632	0.0887267	0.0678046	0.0716465	0.0858497	0.0589133	0.045266	0.0556662	0.0807462	0.0823558	0.0609741	0.0456444	0.0737612	0.0493834	0.0638753	0.1151	0.0627806	0.0666037	0.0613476	0.049649	1.53229	0.0537823	0.0623417	0.0598355	0.0588248	0.0593385	0.0737425	0.11474	0.0677579	0.0698867	0.0811404	0.0637898	0.0560747
		Clostridiaceae	Clostridium cellulosi	0.145732	0.103155	0.363951	0.199958	0.125623	0.162565	0.0996035	0.14961	1.63291	0.148037	0.25471	0.200741	0.160416	0.094741	0.740693	0.132716	0.237148	0.188255	0.171241	0.0670781	0.325067	0.102569	3.01588	0.109528	0.089646	0.142111	0.10427	0.88727	0.0703148	0.16067	0.167976	0.163947	0.110658	0.260357	0.102422	0.112189	0.14976	0.111817	0.472065	0.279251	0.1015	0.110571	0.115782	0.171465	0.13933	0.101184
			Clostridium leptum	0.18854	0.222251	0.285353	0.144466	0.18402	0.213512	0.126184	0.388718	0.790634	0.224832	0.332534	0.255424	0.141479	0.164297	0.407484	0.178911	0.293142	0.187554	0.192146	0.143799	0.123764	0.149498	1.42705	0.393709	0.109935	0.0935044	0.128904	0.905522	0.110849	0.239273	0.297238	0.19563	0.12469	0.262178	0.0762556	0.0882611	0.111372	0.277562	0.459566	0.265169	0.173964	0.155699	0.109125	0.213015	0.167413	0.272129
			Clostridium orbiscindens	2.13468	4.21499	13.3731	3.36746	3.00336	10.4048	3.30798	0.509149	0.342475	8.428	15.199	4.94708	5.3656	0.458429	8.03047	5.78261	20.6278	16.2956	15.0686	2.34148	0.555625	5.4435	5.19584	4.37433	5.52884	2.28277	3.31025	0.322422	0.172288	18.8165	15.1053	4.39971	0.183636	0.580039	0.427142	0.199052	1.24032	5.74473	11.1754	25.1882	0.344275	1.24364	13.572	2.91459	5.35342	5.89612
		Eubacteriaceae	Eubacterium siraeum	0.020672	0.0171941	0.0244575	0.0364282	0.013092	0.0250879	0.0141762	0.0197635	0.0399626	0.0201588	0.0366724	0.0247213	0.0240661	0.010861	0.0327898	0.0217315	0.0276622	0.0242988	0.0273033	0.0111722	0.0280141	0.0153601	0.0510155	0.0190648	0.0151046	0.0271649	0.0152599	0.0329358	0.014874	0.0292884	0.0296691	0.0211307	0.0196356	0.0347384	0.0148065	0.0161179	0.0228987	0.021799	0.0240327	0.0280144	0.0117755	0.0144648	0.0174501	0.029208	0.0273376	0.0167803
		Ruminococcaceae	Faecalibacterium prausnitzii	0.145285	0.157142	0.212842	0.329132	0.144534	0.2905	0.160402	0.206978	0.636162	0.17606	0.344048	0.219035	0.246189	0.0853825	0.221498	0.151932	0.678915	0.496402	0.466055	0.101298	0.241361	0.147357	0.500783	0.174334	0.12831	0.198179	0.12537	0.284111	0.0967321	0.309672	0.28529	0.16627	0.189213	0.348122	0.22131	0.309402	0.255689	0.239956	0.48609	0.274943	0.0948422	0.119363	0.143631	0.20634	0.174064	0.18032
			Oscillospira guillermondii	0.124232	0.113628	0.125917	0.290476	0.0908132	0.130742	0.0828308	0.160011	0.309385	0.152019	0.203294	0.201936	0.200402	0.090605	0.337921	0.20217	0.162177	0.140538	0.130013	0.0680653	0.296258	0.0915358	0.24424	0.106507	0.0944322	0.218926	0.102025	0.173905	0.0761037	0.157056	0.156522	0.162533	0.11218	0.273422	0.125414	0.137488	0.156431	0.124117	0.162225	0.201788	0.0853411	0.100696	0.110799	0.156256	0.120416	0.103213
			Papillibacter cinnamivorans	0.0399752	0.0519345	0.108072	0.085609	0.0398118	0.0594385	0.0370382	0.0530875	0.359698	0.0535881	0.0719025	0.0631375	0.0827962	0.0316065	0.253263	0.0576715	0.0804056	0.100836	0.0756656	0.0381134	0.104915	0.0426634	0.622267	0.047378	0.0402632	0.0599269	0.0459449	0.189871	0.0326469	0.0717995	0.0712619	0.0580756	0.0434973	0.0588611	0.0435187	0.0472011	0.0507396	0.0533121	0.0555458	0.113907	0.0426694	0.0493491	0.0582719	0.0648261	0.0623701	0.0484314
			Ruminococcus bromii	0.021774	0.0226173	0.188662	0.0355155	0.0173541	0.0252184	0.0148621	0.0308482	1.02887	0.0243008	0.0371507	0.0362094	0.0329312	0.0126539	0.118354	0.0369595	0.0310039	0.0331619	0.0272288	0.0130227	0.0545151	0.015391	1.05338	0.02131	0.0163875	0.0211813	0.0210091	0.271782	0.0133674	0.0276138	0.0297657	0.024541	0.0169443	0.0340981	0.0271997	0.0411497	0.0217213	0.0188631	0.025332	0.0872973	0.0140053	0.016116	0.0187699	0.0404308	0.0397572	0.0182571
			Ruminococcus callidus	0.0625646	0.0571605	0.0571666	0.103949	0.0542281	0.076174	0.0470266	0.0723277	0.10407	0.0707317	0.096749	0.0862168	0.0887972	0.0384492	0.0968697	0.0813066	0.09026	0.100716	0.0848826	0.0379498	0.0638396	0.0528918	0.104334	0.059467	0.0494266	0.074735	0.0528983	0.0837154	0.0376596	0.0801245	0.0859858	0.0696375	0.0616471	0.0882682	0.0581697	0.062743	0.0713239	0.0618878	0.0780528	0.0846795	0.0502199	0.0528848	0.0602975	0.0888932	0.0691916	0.0550227
			Sporobacter termitidis	0.142742	0.116149	0.223822	0.230714	0.114354	0.165037	0.103353	0.161062	0.658412	0.141177	0.211842	0.213238	0.193545	0.107416	0.349948	0.246986	0.17646	0.174921	0.148863	0.0774999	0.184796	0.11763	0.941078	0.109604	0.10234	0.162015	0.112188	0.356144	0.0723863	0.15941	0.158795	0.154215	0.111868	0.277006	0.132846	0.151248	0.152878	0.115162	0.134169	0.233764	0.106786	0.132956	0.144654	0.168318	0.139481	0.105283
			Subdoligranulum variable	0.0820908	0.112358	0.112416	0.176664	0.0821894	0.182627	0.0907743	0.0972636	0.148897	0.130934	0.243507	0.140664	0.130732	0.0517697	0.135407	0.10403	0.291301	0.250514	0.301787	0.0689827	0.0696853	0.10462	0.123852	0.111565	0.0904581	0.12548	0.0943738	0.0990597	0.0523279	0.221825	0.204402	0.123957	0.0795894	0.145194	0.073094	0.0841512	0.143704	0.172911	0.216894	0.168837	0.0532768	0.0774207	0.100914	0.117692	0.104213	0.11256
	Clostridium cluster IX	Veillonellaceae	Dialister	0.0210452	0.0224406	0.0222518	0.0433926	0.0270506	0.0296827	0.0230285	0.0288334	0.0340562	0.0274265	0.0330286	0.030728	0.0385293	0.018003	0.0387246	0.0314315	0.0317789	0.0299925	0.0283788	0.0152324	0.02172	0.0202737	0.0379625	0.0243155	0.028468	0.0302947	0.0472257	0.0278087	0.0194631	0.0305358	0.0408138	0.0251868	0.0250004	0.0328579	0.0256833	0.0266513	0.0271768	0.0230101	0.028774	0.0332126	0.0198349	0.02217	0.0259228	0.0289173	0.0252137	0.0237189
			Megamonas hypermegale	0.0103863	0.0116966	0.0108502	0.0222728	0.00900728	0.0127832	0.00908675	0.0144174	0.0173522	0.0123069	0.0155425	0.0152201	0.0189328	0.00812518	0.0182936	0.0138646	0.0147303	0.0144042	0.0127006	0.00743638	0.0109171	0.00964126	0.0187681	0.0112913	0.00971971	0.0174785	0.00944362	0.0136374	0.00755836	0.0131895	0.0131955	0.0118949	0.0110871	0.019135	0.0134289	0.0131004	0.0135252	0.0109851	0.0114094	0.0165337	0.00912757	0.0100785	0.0117566	0.0148158	0.0118329	0.0112927
			Megasphaera elsdenii	0.0200127	0.0217295	0.0212026	0.0472083	0.019707	0.0281658	0.0184927	0.0286856	0.0352282	0.0251009	0.0276962	0.0301858	0.037508	0.0153832	0.0368761	0.0420412	0.0293673	0.0260251	0.0286885	0.0133007	0.0227262	0.0206942	0.0381041	0.0222639	0.0192022	0.0365168	0.021601	0.025538	0.0138633	0.0259652	0.0267005	0.0264537	0.0254237	0.0314888	0.0228862	0.0274117	0.0271399	0.022746	0.0233551	0.0353687	0.0169594	0.0202062	0.0228803	0.0287667	0.0236753	0.0198657
			Mitsuokella multacida	0.0101082	0.0110927	0.0108906	0.0247574	0.00819299	0.0128419	0.00861711	0.0144554	0.0178675	0.0116403	0.015041	0.0138278	0.0190948	0.00846501	0.0183653	0.0146623	0.0148879	0.0136708	0.0114122	0.00648392	0.0105538	0.0092336	0.0178165	0.010187	0.00952996	0.0163492	0.013407	0.0134612	0.00628218	0.0132934	0.0136996	0.0134396	0.0110373	0.0178928	0.0126824	0.0128167	0.0137897	0.0110549	0.0120042	0.0160661	0.00734719	0.00987802	0.0111074	0.0132565	0.0118559	0.00996426
		Peptococcaceae	Peptococcus niger	0.0182345	0.0342839	0.0177719	0.0352967	0.0145252	0.0488014	0.0183671	0.0212066	0.028799	0.0250992	0.0925111	0.0218287	0.0310662	0.0183457	0.0281503	0.0236204	0.123053	0.201904	0.0994036	0.0199994	0.0157184	0.0500813	0.029673	0.0215628	0.0198439	0.0363573	0.0272518	0.0201749	0.0126425	0.112579	0.0832198	0.0255598	0.0182599	0.0317012	0.0178346	0.0168347	0.0220148	0.0395071	0.0302225	0.044985	0.0119147	0.0146692	0.0243187	0.0279838	0.022559	0.0268796
		Acidaminococcaceae	Phascolarctobacterium faecium	0.0316258	0.0327378	0.0294197	0.0647254	0.0238218	0.0346738	0.0238311	0.0384813	0.0462752	0.0384464	0.0472777	0.0402598	0.0492215	0.0225333	0.0513495	0.0396391	0.0405747	0.0403331	0.0360044	0.0187619	0.0308401	0.026941	0.048727	0.0308504	0.0272013	0.0433808	0.0255367	0.0369574	0.0216039	0.0472154	0.0400154	0.0343937	0.0333797	0.0506895	0.0314721	0.0335032	0.0479472	0.0339091	0.0328168	0.0437324	0.0243968	0.026691	0.0323112	0.0398856	0.0327201	0.0280583
		Selenomonadaceae	Uncultured Selenomonadaceae	0.00332786	0.00329729	0.00320787	0.00653757	0.00270765	0.00399522	0.0028207	0.0044734	0.0054581	0.00358789	0.00454104	0.00419793	0.00563237	0.00236341	0.00609802	0.00414477	0.00426579	0.00462543	0.00381695	0.00218621	0.00341477	0.00280595	0.00593237	0.00329723	0.0028542	0.0049796	0.0029833	0.00408911	0.00232679	0.00379401	0.0041859	0.00392167	0.00411848	0.00458882	0.00309813	0.00459781	0.00463276	0.00343166	0.00410041	0.00571555	0.0027455	0.00300341	0.00352155	0.00406039	0.00382323	0.0029924
		Veillonellaceae	Veillonella	0.0154533	0.0219301	0.0146527	0.0271012	1.03379	0.0275565	0.047544	0.0188696	0.0227638	0.0184647	0.0242465	0.0848648	0.024267	0.013466	0.176555	0.298535	0.0370756	0.0310301	0.140799	0.220294	0.0210963	0.0251719	0.0267799	1.08521	5.09753	1.60514	18.9714	0.0194977	0.0160842	0.0945017	9.28244	0.253029	0.0500798	0.0233825	0.0173898	0.0153514	0.0177531	0.115256	0.0201465	0.0353184	0.0193623	0.0172046	0.0197678	0.467943	1.00241	0.722347
	Clostridium cluster XI	Clostridiales Family XIII. Incertae Sedis	Anaerovorax odorimutans	0.0519744	0.04174	0.0648665	0.0808695	0.031051	0.0483845	0.0288627	0.080736	0.323669	0.0768906	0.0626673	0.0534533	0.0625858	0.0603196	0.146777	0.0488341	0.204674	0.0696074	0.0459362	0.0250666	0.055487	0.0320293	0.478183	0.0369883	0.0340794	0.0757997	0.0383341	0.101521	0.0239308	0.0659883	0.0589926	0.0517451	0.0343458	0.0796184	0.03599	0.042556	0.0882101	0.03973	0.0391084	0.0642936	0.0309625	0.0340256	0.0402279	0.0602467	0.0519988	0.036262
		Clostridiaceae	Clostridium difficile	25.0454	0.197409	26.8448	1.9452	0.2389	0.147486	9.76224	0.237463	22.9691	29.3769	0.989083	0.513253	0.273051	17.5671	1.98679	1.94673	0.114711	0.116935	0.175919	0.197365	41.3594	5.56097	0.365277	0.224436	0.809098	0.477963	1.92438	38.683	0.0857718	9.0236	2.2682	3.58641	0.124917	1.04774	0.19818	0.256601	33.4615	0.137145	0.0868394	0.188327	0.270913	1.50807	1.26538	0.146924	2.21093	2.39151
			Clostridium felsineum	0.00399444	0.00426273	0.00380728	0.00894017	0.00312199	0.00504695	0.00387133	0.0063613	0.00605211	0.00452378	0.00583044	0.00547414	0.007905	0.00269508	0.00728051	0.00592903	0.00458773	0.00538844	0.00451308	0.00347008	0.00395511	0.00400684	0.00758976	0.00375863	0.00372713	0.00643279	0.00360854	0.00497633	0.00341012	0.00578344	0.00607842	0.00451844	0.00413199	0.00655184	0.0072703	0.00905303	0.005133	0.00412885	0.0041979	0.00660875	0.0034787	0.00400497	0.00512464	0.00475297	0.00438794	0.00529546
		Peptostreptococcaceae	Peptostreptococcus anaerobius	0.00467259	0.00394923	0.00461084	0.00796077	0.00335471	0.00433424	0.00376893	0.00588999	0.00648384	0.00697418	0.00577569	0.00545438	0.00652093	0.00467205	0.00686443	0.00536254	0.00789488	0.00470918	0.00500188	0.0027009	0.00506241	0.00392554	0.0063179	0.00368927	0.00340928	0.00517224	0.00340284	0.00688483	0.00259043	0.00571162	0.0051217	0.00492477	0.00345893	0.00548681	0.00401601	0.00404633	0.00748046	0.00372566	0.00406242	0.00601601	0.0031407	0.00356476	0.0040238	0.00539604	0.00456428	0.00404641
	Clostridium cluster XIII		Peptostreptococcus micros	0.0190623	0.0195944	0.0185277	0.0383249	0.0152738	0.0217987	0.0148357	0.0264067	0.0291806	0.0210018	0.0260203	0.0262049	0.0298609	0.012989	0.0319308	0.0294965	0.0264956	0.022636	0.0227685	0.0106837	0.019595	0.0167417	0.0317399	0.0178645	0.0160803	0.0294509	0.0158747	0.0238676	0.0114625	0.0218734	0.0229658	0.0230704	0.0177024	0.0520969	0.0218901	0.024681	0.0279978	0.0194994	0.0202214	0.0286664	0.0128209	0.0165846	0.0195304	0.0236987	0.0202444	0.0160525
	Clostridium cluster XIVa	Lachnospiraceae	Anaerostipes caccae	0.107562	0.0523299	0.132653	0.356691	0.106741	0.0960237	0.0860905	0.11511	0.407658	0.109719	0.132071	0.155665	0.0891861	0.0758292	0.190094	0.0730979	0.166529	0.0592777	0.0630606	0.0349568	0.142488	0.0703358	0.408318	0.0464875	0.0523283	0.227746	0.0680667	0.162022	0.0323028	0.096964	0.106805	0.116544	0.0960571	0.338463	0.0605972	0.0706948	0.241442	0.0520243	0.0563449	0.222454	0.100275	0.722479	2.07715	0.131929	0.103099	0.0518065
			Bryantella formatexigens	0.143353	0.215648	0.421968	0.229697	0.161761	0.331201	0.202497	0.136965	0.166535	0.365817	0.5528	0.296127	0.256612	0.0908274	0.274082	0.199193	0.8992	0.955103	0.719975	0.13187	0.079614	0.27502	0.150951	0.209801	0.196069	0.167893	0.189168	0.128215	0.0617204	0.656626	0.585059	0.282402	0.0688564	0.155454	0.0896664	0.0872539	0.139273	0.274047	0.350032	0.834663	0.0769441	0.164591	0.373349	0.221307	0.24297	0.285827
			Butyrivibrio crossotus	0.143849	0.623275	1.90026	1.60703	0.262021	0.542977	0.434119	0.169947	0.306986	0.955783	2.47407	0.987156	2.39362	0.115733	0.244803	0.322957	1.98578	3.35407	5.06819	0.314093	0.192682	0.630896	0.326429	0.402348	0.311707	0.162905	0.548258	0.182038	0.108089	2.68134	1.90382	0.919919	0.903016	2.06032	10.5621	10.2605	1.84096	0.868797	1.0391	3.85231	0.0703796	0.17885	0.722039	0.251307	0.497253	0.556639
		Clostridiaceae	Clostridium colinum	0.0346437	0.0353276	0.0369448	0.113835	0.0287837	0.0431161	0.0263984	0.048884	0.0623024	0.0445739	0.0479996	0.0490736	0.0595201	0.0266454	0.0604886	0.041531	0.053682	0.0498243	0.0440153	0.0233674	0.0443867	0.0329414	0.0765381	0.0362891	0.0307158	0.0655711	0.0308285	0.0447092	0.0225601	0.0416573	0.0451788	0.0410712	0.0432015	0.0822651	0.0412097	0.0625846	0.0804272	0.0360227	0.0391079	0.0689584	0.0243768	0.0306744	0.037131	0.0493388	0.0388848	0.0361367
			Clostridium nexile	0.0298898	0.0384383	0.0744895	0.0737286	0.0305328	0.0419031	0.0283615	0.0567347	0.269799	0.034389	0.0431305	0.0629702	0.0679168	0.0251588	0.0990754	0.0394626	0.0663569	0.0477854	0.0596518	0.0238664	0.0801277	0.0297594	0.186918	0.0479326	0.028561	0.0474931	0.0266985	0.109662	0.0351764	0.0397655	0.0403267	0.0355675	0.0504094	0.0484821	0.0536072	0.0795568	0.0429378	0.0354017	0.0391615	0.0682662	0.0254834	0.0481511	0.0583435	0.0435814	0.0452906	0.0381306
			Clostridium sphenoides	0.0691952	0.0767477	0.108684	0.160892	0.0662805	0.0909063	0.0616813	0.0953645	0.240239	0.0849062	0.104897	0.106183	0.125062	0.05304	0.18269	0.205433	0.112319	0.108483	0.0995346	0.055654	0.0941539	0.0652463	0.196516	0.0819562	0.0659161	0.104265	0.0636009	0.0944389	0.0509107	0.089365	0.0930724	0.0886138	0.0789628	0.115876	0.0816331	0.098542	0.10329	0.0928449	0.0928066	0.138615	0.0900175	0.105777	0.137964	0.124836	0.165247	0.0799584
			Clostridium symbiosum	0.209392	0.160053	0.205613	0.587588	0.202938	0.21582	0.143141	0.426721	0.415004	0.234379	0.260909	0.235931	0.299707	0.1646	0.271587	0.20894	0.757179	0.30163	0.239979	0.0967268	0.154837	0.134065	0.449381	0.158416	0.144232	0.408809	0.160674	0.238959	0.14245	0.206697	0.247068	0.183615	0.206196	0.514786	0.280611	0.468134	0.456803	0.195216	0.198632	0.396394	0.209041	4.53784	10.782	0.38952	2.26784	0.156788
		Lachnospiraceae	Coprococcus eutactus	0.0703852	0.0551786	0.80766	0.19066	0.0606308	0.0768069	0.0517833	0.117769	15.4844	0.0870715	0.0766551	0.0841268	0.0955915	0.0465495	0.764729	0.0672241	0.202711	0.104117	0.0987933	0.0387767	0.638862	0.0513546	4.3043	0.0581767	0.0526437	0.127651	0.0522558	0.901141	0.0324319	0.0706938	0.082473	0.0633366	0.0838822	0.204981	0.0602531	0.0606176	0.13143	0.0619678	0.0632093	0.221694	0.0414417	0.0595662	0.0691559	0.1016	0.178397	0.0570563
			Dorea formicigenerans	0.0956454	0.114126	0.176202	0.241909	0.127585	0.175638	0.11493	0.143047	0.523015	0.128532	0.163308	0.157415	0.183602	0.0817533	0.189326	0.127178	0.24226	0.203932	0.209499	0.0842089	0.133955	0.0962378	0.314424	0.123952	0.0978436	0.157598	0.110558	0.175128	0.0879807	0.151172	0.149438	0.124457	0.111636	0.177826	0.102935	0.126882	0.125223	0.146658	0.147092	0.217219	0.125616	0.142831	0.190317	0.190164	0.177173	0.109515
		Eubacteriaceae	Eubacterium hallii	0.0338962	0.0266734	0.132598	0.0497741	0.0216721	0.0291482	0.0162718	0.0895712	0.41298	0.0351184	0.0551512	0.0545286	0.048362	0.0185392	0.216049	0.0345946	0.172885	0.0494059	0.0344055	0.0188726	0.0903575	0.0256104	0.0860906	0.030966	0.020505	0.0347495	0.0187002	0.102225	0.0175743	0.0534455	0.0460619	0.0965211	0.0241786	0.0749586	0.0266224	0.0307437	0.0333589	0.0215592	0.0249885	0.0549814	0.0202083	0.0291541	0.0302156	0.134789	0.129348	0.0296213
			Eubacterium rectale	0.0405223	0.0486179	0.0575684	0.0885484	0.0404528	0.0565885	0.036394	0.0806513	0.116791	0.0529062	0.0575977	0.0642656	0.0750737	0.0311391	0.0783535	0.0490396	0.0986484	0.0715673	0.0730895	0.0309307	0.0459556	0.0397736	0.0979959	0.0537791	0.0389958	0.062924	0.0432536	0.0592013	0.0303214	0.0535571	0.0587192	0.0474576	0.0488731	0.0697954	0.0509128	0.0629134	0.0569278	0.0470901	0.0594178	0.079768	0.0268374	0.0473772	0.061644	0.0625179	0.0450917	0.0482499
		Eubacteriaceae	Eubacterium ventriosum	0.0245786	0.0314741	0.0398859	0.049156	0.0211777	0.0299215	0.0196306	0.0548579	0.0992837	0.0292468	0.0317746	0.0333034	0.0538259	0.0208925	0.0501784	0.0338237	0.0333463	0.0287187	0.0274095	0.0186639	0.0325934	0.0210662	0.0600804	0.0299393	0.0222202	0.0356874	0.0211211	0.0442457	0.0304179	0.0293573	0.0286522	0.025726	0.0269413	0.0386017	0.0428963	0.0573775	0.0320143	0.0251045	0.0279128	0.0457859	0.0220354	0.0301597	0.0350185	0.031496	0.0282079	0.0261235
			Lachnobacillus bovis	0.0531802	0.0916908	0.0798915	0.09564	0.0606382	0.104165	0.0618839	0.0788948	0.108244	0.0970762	0.165158	0.0801139	0.109142	0.0348218	0.10648	0.0745609	0.240886	0.263088	0.227352	0.0581342	0.0522079	0.0729036	0.0974279	0.0798923	0.0629996	0.0747857	0.0734006	0.0680298	0.0364164	0.17003	0.138681	0.082762	0.0474556	0.0743502	0.0653276	0.0763856	0.0608373	0.0887939	0.121719	0.202951	0.0354122	0.0606225	0.101876	0.0799456	0.0710363	0.0831984
		Lachnospiraceae	Lachnospira pectinoschiza	0.0693623	0.0716056	0.210079	0.148131	0.0615321	0.088661	0.0597324	0.0995066	0.240354	0.091451	0.104011	0.11329	0.108831	0.048003	0.122903	0.0878474	0.144605	0.107636	0.138306	0.0498431	0.0697034	0.0603474	1.15467	0.071778	0.058776	0.094652	0.0648521	0.109266	0.0434042	0.0884969	0.0965649	0.0832339	0.0776385	0.129401	0.0745166	0.0870721	0.101507	0.0731031	0.0831269	0.143803	0.0471256	0.0967559	0.130904	0.102844	0.0815689	0.0666771
		Clostridium cluster XIVa	Outgrouping clostridium cluster XIVa	0.0584462	0.0610599	0.160576	0.135046	0.0530776	0.0715741	0.0515036	0.0933504	0.718754	0.0690328	0.0819476	0.0939099	0.101087	0.0447204	0.163292	0.0707616	0.100766	0.0789669	0.0762186	0.0420839	0.0942634	0.0548393	0.458158	0.0654487	0.0524916	0.102998	0.0533027	0.128862	0.045215	0.0684281	0.0749067	0.0685651	0.0783019	0.114724	0.0690312	0.0748557	0.0885922	0.0626949	0.0658101	0.1785	0.0575712	0.0632392	0.0730168	0.0947568	0.103705	0.0616102
		Lachnospiraceae	Roseburia intestinalis	0.0169025	0.0206902	0.0395733	0.0460719	0.0189163	0.0258167	0.018361	0.0244841	0.115879	0.0270718	0.0280711	0.032437	0.0325248	0.0140428	0.0383374	0.0227487	0.035866	0.0356219	0.0327215	0.011869	0.027306	0.0178395	0.0559875	0.0223973	0.0177788	0.0242604	0.0163455	0.0449213	0.0155575	0.0277383	0.0246855	0.0215864	0.0209106	0.0249429	0.0266393	0.0361044	0.0257719	0.020898	0.0267969	0.03768	0.0114336	0.0218069	0.0281067	0.0234656	0.0205622	0.0190518
		Ruminococcaceae	Ruminococcus gnavus	0.038654	0.0439498	0.108126	0.0895887	0.0356682	0.0470304	0.0333347	0.0650483	0.526666	0.0427721	0.0512256	0.0641261	0.0697505	0.0307466	0.143138	0.0459979	0.0694735	0.0497561	0.0529563	0.0275202	0.0689403	0.0347212	0.411215	0.0476702	0.0326993	0.0585216	0.0344873	0.114897	0.0362908	0.0448232	0.0450567	0.0425661	0.0573317	0.074335	0.0600967	0.0736731	0.0559444	0.0463931	0.0464023	0.10285	0.0391856	0.045565	0.0548536	0.256666	0.371763	0.0442763
			Ruminococcus lactaris	0.0149245	0.0166053	0.0185321	0.0319287	0.0156934	0.0204485	0.013401	0.0197878	0.0350016	0.0172163	0.0233598	0.0212039	0.0260014	0.0119585	0.0300823	0.0190443	0.0227691	0.0245174	0.0227798	0.0126881	0.0174396	0.0146619	0.0315356	0.0164942	0.0147057	0.0211959	0.0153629	0.0211848	0.0157646	0.0205624	0.0195102	0.018737	0.0159799	0.0233742	0.01635	0.0173042	0.0186109	0.0181097	0.0186181	0.0254298	0.0156401	0.0182676	0.0211729	0.0217658	0.0201407	0.0164763
			Ruminococcus obeum	0.210648	0.19478	1.83823	0.487416	0.188815	0.244983	0.163007	0.322853	11.7455	0.255511	0.310587	0.343019	0.319098	0.140691	0.940675	0.220902	0.529105	0.29731	0.296447	0.118019	0.720393	0.163884	11.4733	0.198022	0.164047	0.306122	0.170608	2.49252	0.118068	0.244284	0.263702	0.245083	0.248053	0.455033	0.234592	0.245684	0.293483	0.208145	0.226317	0.513346	0.14905	0.201204	0.23807	0.318581	0.564404	0.180058
	Clostridium cluster XV	Eubacteriaceae	Anaerofustis	0.00563775	0.00518594	0.00566091	0.0110803	0.004251	0.00590825	0.00451821	0.00709612	0.00811035	0.00653625	0.00962306	0.0117306	0.0102736	0.00428886	0.0111764	0.00826647	0.00842391	0.00678546	0.00599493	0.00423001	0.00565861	0.0052459	0.00773316	0.00508534	0.00434505	0.00725112	0.00458338	0.0100002	0.00317355	0.00711261	0.00680577	0.00976892	0.00401025	0.0115672	0.00358159	0.00370859	0.00979152	0.00576104	0.00588963	0.00817836	0.00425653	0.00682234	0.00825067	0.011246	0.00771518	0.00530047
			Eubacterium limosum	0.0256753	0.0180106	0.015243	0.0511097	0.0162685	0.0240072	0.013691	0.025947	0.0206692	0.0299238	0.0341093	0.0288011	0.0333476	0.0131071	0.030074	0.0214472	0.0307021	0.0280369	0.0259438	0.0113195	0.0198717	0.015048	0.0353006	0.0163036	0.0144913	0.0456584	0.0170818	0.0330462	0.0101894	0.0274994	0.0284143	0.0275526	0.0207919	0.0566154	0.0134588	0.0166916	0.0397049	0.0200301	0.020431	0.0365262	0.0154381	0.0181817	0.0172127	0.0239077	0.0179607	0.0178892
	Clostridium cluster XVI	Erysipelotrichaceae	Bulleidia moorei	0.0210094	0.0214095	0.0184554	0.0310212	0.0161189	0.0270684	0.0163155	0.0298987	0.0244501	0.0278141	0.0431088	0.0409249	0.04241	0.0127876	0.0334456	0.0254427	0.0352862	0.0308994	0.0296337	0.0136007	0.0156397	0.0171432	0.025769	0.0208273	0.0186529	0.0253489	0.0219762	0.0295237	0.0113536	0.0340838	0.032858	0.0321228	0.0194695	0.0332672	0.0189884	0.0225914	0.0302567	0.0213514	0.0243359	0.0420714	0.0147094	0.0201756	0.0255348	0.0260318	0.023136	0.0205641
			Eubacterium biforme	0.0477868	0.102549	0.0698156	0.0341463	0.0650883	0.149127	0.0838281	0.0263309	0.0417296	0.139528	0.327254	0.104065	0.0829649	0.0155057	0.0518769	0.0568594	0.769086	0.947502	0.928728	0.0726177	0.0191419	0.0999111	0.110766	0.0917889	0.065605	0.026114	0.0772646	0.0461367	0.0127932	0.348388	0.279604	0.127795	0.0183867	0.0470675	0.0206177	0.0188007	0.0504234	0.136441	0.229479	0.294478	0.013717	0.0251403	0.0846165	0.0557035	0.054429	0.12777
			Eubacterium cylindroides	0.0164625	0.0919326	0.0174204	0.0366782	0.0158859	0.0220292	0.0150253	0.0269289	0.0284268	0.0219492	0.0265976	0.0240393	0.0322828	0.0133536	0.0313656	0.0223171	0.0240938	0.0267427	0.0219516	0.0123857	0.0179265	0.0166073	0.0308118	0.0185805	0.0168545	0.0262173	0.0169174	0.021239	0.0132573	0.0223912	0.0223428	0.0203432	0.019516	0.0288035	0.019581	0.0209416	0.0225264	0.0195659	0.0210955	0.0288396	0.0131502	0.0166853	0.0202734	0.0235258	0.019835	0.0170937
	Clostridium cluster XVII		Catenibacterium mitsuokai	0.0108661	0.0107788	0.00855768	0.0133222	0.00616372	0.0142652	0.00683355	0.0104113	0.0122197	0.0105382	0.0160033	0.0156848	0.0140528	0.00500758	0.0147479	0.014555	0.0133845	0.0126317	0.0114751	0.00564414	0.00813704	0.00609718	0.0123037	0.00864393	0.00742966	0.00955524	0.00907603	0.0124005	0.00524996	0.0118318	0.0123944	0.0118442	0.00692848	0.0145608	0.00906232	0.00869146	0.00824181	0.00944513	0.0092965	0.011544	0.00501651	0.00723636	0.00736697	0.0118973	0.0116848	0.00719897
			Lactobacillus catenaformis	0.00613234	0.00707741	0.00734407	0.0152021	0.00592639	0.00857503	0.00555129	0.00970105	0.0111408	0.0084487	0.00855132	0.0102372	0.0153854	0.00468514	0.0147259	0.00843455	0.00972817	0.00766727	0.00899713	0.00414926	0.00652667	0.0059749	0.0116767	0.00974517	0.00579202	0.0146334	0.00759665	0.00885215	0.00491787	0.0101452	0.00752971	0.00702977	0.00631883	0.0186959	0.00973742	0.00749457	0.0104948	0.00739496	0.00779199	0.0097406	0.00433877	0.00638071	0.00774866	0.00780303	0.00800202	0.00780362
	Clostridium cluster XVIII	Clostridiaceae	Clostridium ramosum	0.0209379	0.0204086	0.0184834	0.0342254	0.383143	0.0534803	0.350459	0.034902	0.0313723	0.0224445	0.0348464	0.0257007	0.0374686	0.014244	0.0336367	0.0258307	0.0243417	0.0241477	0.0211664	0.0119668	0.0186567	0.0164326	0.0333287	0.0195709	0.018349	0.024531	0.0194784	0.0252189	0.0113574	0.0229696	0.0232711	0.0230986	0.0168334	0.0309468	0.0422797	0.0455133	0.022308	0.0201314	0.0213577	0.027822	0.0145512	0.0165778	0.0199123	0.0243598	0.0215935	0.0183516
		Erysipelotrichaceae	Coprobacillus catenaformis	0.0189087	0.0273771	0.0200115	0.0358625	0.0166249	0.0307807	0.0153969	0.025604	0.0370912	0.0218114	0.0283915	0.026744	0.0319576	0.0137942	0.0347362	0.0295596	0.0258531	0.026325	0.02152	0.0126979	0.020887	0.0157415	0.040307	0.0202467	0.0165706	0.0269491	0.0163376	0.0246545	0.0129065	0.0236073	0.0246463	0.0237125	0.0166861	0.030978	0.019819	0.0239859	0.0210072	0.0275221	0.0222561	0.0283264	0.0137176	0.0173795	0.0205482	0.0242639	0.025983	0.0179467
	Uncultured Clostridiales	Clostridiaceae	Uncultured Clostridiales I	0.106658	0.122216	0.106306	0.248773	0.101517	0.144574	0.0960229	0.16728	0.174634	0.132593	0.157558	0.170955	0.193754	0.0832861	0.189081	0.141912	0.165378	0.140555	0.141911	0.0744405	0.110596	0.0939412	0.188535	0.122279	0.100029	0.16809	0.0992883	0.132593	0.0828292	0.131983	0.138032	0.127902	0.125232	0.192955	0.141094	0.163446	0.162999	0.124093	0.120213	0.168821	0.0997617	0.109046	0.12163	0.150005	0.123251	0.112177
		Clostridiaceae	Uncultured Clostridiales II	0.19244	0.137011	0.114917	0.206538	0.274488	0.268752	0.202268	0.153006	0.168318	0.185517	0.422979	0.37253	0.412053	0.273391	0.235136	0.180547	0.31466	0.356256	0.26984	0.110793	0.139603	0.193913	0.169637	0.137831	0.167949	0.176012	0.197929	0.313563	0.0751286	0.26155	0.242074	0.280168	0.112643	0.371185	0.118587	0.132824	0.150326	0.13608	0.174456	0.232769	0.341301	0.191313	0.179362	0.292151	0.201148	0.126039
			Sum	32.9588	8.42272	49.2866	13.5376	7.96424	15.4992	18.6619	6.55809	62.4768	42.8675	24.8097	15.7082	13.1683	20.6194	18.6958	12.3796	30.9549	26.6416	26.6034	5.32051	49.0413	16.3281	35.8232	9.48247	14.4367	9.04981	27.646	48.7456	2.39721	35.7232	33.6081	16.2228	4.32981	18.0101	14.7022	15.0638	64.1512	10.6424	17.2045	36.0747	3.48029	11.025	31.9595	8.56424	15.6958	12.9632
Firmicutes	Uncultured Mollicutes	Uncultured Mollicutes	Uncultured Mollicutes	0.0575212	0.0569625	0.0543712	0.110393	0.047465	0.0659647	0.0455365	0.0762495	0.0886669	0.0707325	0.0751862	0.068006	0.0987986	0.0456431	0.0910644	0.0694841	0.0717784	0.0655565	0.0590003	0.0337105	0.0574446	0.0468051	0.0935763	0.0528182	0.0491596	0.0820864	0.0486013	0.0704478	0.0366378	0.0644467	0.0656999	0.0627464	0.0555826	0.0922716	0.0600604	0.0686967	0.082011	0.0607719	0.0587254	0.0857615	0.045671	0.0498547	0.056353	0.0684542	0.0581118	0.0522784
Fusobacteria	Fusobacteria	Fusobacteria	Fusobacteria	0.0465885	0.0441129	0.0378121	0.176062	0.0264043	0.0460295	0.0313554	0.0687337	0.0597362	0.0736834	0.0741109	0.0450122	0.0806018	0.0325831	0.0641291	0.0456592	0.0849428	0.107095	0.0790966	0.0315812	0.0451113	0.0504874	0.10996	0.038851	0.0373912	0.167737	0.0444367	0.0533523	0.0325675	0.0796521	0.0881558	0.0466112	0.0624243	0.131725	0.0357215	0.0426633	0.0937647	0.0415136	0.0433683	0.109209	0.0260399	0.0322127	0.0429577	0.0439403	0.0430172	0.0412525
Proteobacteria	Gammaproteobacteria	Aeromonadaceae	Aeromonas	0.00458969	0.0045449	0.00484946	0.0118385	0.00474268	0.00623316	0.00461168	0.00658355	0.00640527	0.00736831	0.005479	0.005144	0.00874921	0.00499615	0.00676523	0.00455889	0.00484292	0.00398669	0.00445286	0.00298497	0.00406076	0.00473883	0.00793403	0.0175676	0.00795073	0.00924304	0.00433619	0.00524483	0.0447883	0.0107016	0.00602041	0.00464061	0.0337555	0.00823387	0.00844517	0.00957052	0.00875685	0.00515172	0.00440772	0.0068145	0.00642335	0.00379567	0.00416623	0.00535221	0.00487055	0.00367132
	Betaproteobacteria	Alcaligenaceae	Alcaligenes faecalis	0.0311614	0.0203012	0.0146497	0.227559	0.0123106	0.0183879	0.0142755	0.32156	0.0259996	0.02092	0.0413245	0.0189292	0.419026	0.0212464	0.0383237	0.0195933	0.017785	0.0162292	0.0164062	0.0147926	0.0165526	0.0127796	0.0368028	0.019946	7.23624	1.10408	0.0323593	0.0282769	0.0379566	0.0201914	0.0199967	0.126747	0.0559272	0.0244003	2.10802	2.77537	0.0258563	0.0207195	0.0154539	0.0228081	0.0123562	0.0135992	0.0146447	0.0187897	0.0169055	0.0189584
	Gammaproteobacteria	Succinivibrionaceae	Anaerobiospirillum	0.00400429	0.00433799	0.00347153	0.0089349	0.0148108	0.0136234	0.00966248	0.00528108	0.00558293	0.00491593	0.00673156	0.00642647	0.00761007	0.00610941	0.00755653	0.00551421	0.0046692	0.00415224	0.00410153	0.00286871	0.00373429	0.0059524	0.00580868	0.00497124	0.00862208	0.00956901	0.0168466	0.00430879	0.003657	0.00461165	0.00473432	0.00562252	0.00403459	0.00538126	0.00466885	0.00514937	0.00484521	0.00398474	0.00409182	0.00551313	0.00256694	0.00306365	0.00374244	0.00497956	0.00387145	0.00394518
	Betaproteobacteria	NO RANK	Aquabacterium	0.0171609	0.00916079	0.00404738	3.83689	0.00615669	0.00838256	0.00597195	0.218805	0.00674121	0.0105865	0.00760821	0.00839777	11.8062	0.127037	0.00751156	0.0108408	0.00521449	0.00574612	0.00450249	0.00294594	0.0202941	0.00530024	0.00802048	0.00858342	0.0154525	0.0138593	0.00457749	0.00681711	0.0963154	0.00753425	0.00542503	0.00689997	2.14868	0.00732752	0.677407	0.92717	0.0462115	0.0047166	0.00443987	0.00671407	0.00408152	0.00411723	0.00511069	0.00631894	0.00540733	0.00504822
	Proteobacteria	Desulfovibrionaceae	Bilophila	0.013274	0.0153921	0.0106685	0.0213899	0.0103851	0.0148953	0.00956138	0.0163666	0.0184487	0.0142196	0.0162742	0.0146996	0.0188394	0.00912806	0.0209134	0.0167301	0.0136082	0.0129879	0.0118724	0.0075216	0.0113082	0.00970137	0.0203136	0.0150124	0.0102592	0.0151111	0.0103965	0.0176921	0.0102303	0.0138553	0.0143154	0.0175719	0.0138741	0.0197117	0.0129616	0.0134854	0.0141739	0.0130033	0.0132732	0.0177582	0.00930082	0.0109119	0.0125237	0.0186861	0.0148431	0.0120309
		Burkholderiaceae	Burkholderia	0.984824	0.0548128	0.0127432	8.2789	0.020642	0.020593	0.0357728	20.4859	0.0115147	0.229386	0.064657	0.0125709	20.9168	0.248289	0.0577514	0.0378421	0.0121889	0.0651921	0.0265888	0.0176364	0.0207285	0.038855	0.310605	0.020981	0.0560774	0.0616903	0.0133693	0.033152	0.0367148	0.0333656	0.0236343	0.0169379	0.148862	0.0494022	20.7932	21.0351	0.334969	0.0190895	0.0158176	0.0266225	0.0378101	0.0211057	0.013904	0.0304782	0.0156665	0.0135211
		Campylobacteraceae	Campylobacter	0.026161	0.0310104	0.0278873	0.0567435	0.0250435	0.0344506	0.0253788	0.0382878	0.0452908	0.0323916	0.0394481	0.0394671	0.0485469	0.0251409	0.0486889	0.0372009	0.0414435	0.0347418	0.0365815	0.0193395	0.0298531	0.0268285	0.048977	0.0322263	0.0281702	0.0418974	0.0284308	0.033316	0.023247	0.0358103	0.034978	0.0333729	0.0280191	0.044206	0.0357401	0.0358777	0.0378703	0.031863	0.032698	0.041654	0.0261219	0.0265642	0.0297284	0.0370345	0.031511	0.0303566
		Desulfovibrionaceae	Desulfovibrio	0.022237	0.0208919	0.0189058	0.0371465	0.111658	0.064426	0.0710715	0.0369146	0.0300922	0.0286385	0.0489565	0.033272	0.0431629	0.112259	0.0359834	0.028845	0.0237675	0.0246723	0.0206938	0.0237085	0.0190305	0.0707009	0.03247	0.0201764	0.0471611	0.0349055	0.0831735	0.0250911	0.0134789	0.0268746	0.0294863	0.0251356	0.0177898	0.035182	0.0263035	0.0296154	0.0269385	0.0209686	0.0208117	0.0307749	0.0254951	0.0188782	0.0205832	0.0273056	0.0219164	0.0542812
		Enterobacteriaceae	Enterobacter aerogenes	13.8659	35.6958	0.0726804	0.745788	0.251011	0.390537	0.291519	6.85058	0.0943463	0.600259	0.314717	1.64367	0.700049	0.339517	0.171984	5.72152	0.947257	0.222215	0.943895	30.167	0.0937463	1.47229	0.345751	50.2573	2.56674	9.02697	0.527972	0.174033	50.1586	4.36514	1.25335	0.931023	13.6812	0.185584	1.67113	2.02408	0.338294	29.2159	34.2056	1.17913	23.3339	20.2465	14.6468	13.9643	0.94547	52.1411
			Escherichia coli	12.2199	0.522987	1.68441	4.08447	71.328	30.0544	63.5214	0.254859	0.139537	1.82563	24.0133	36.0056	8.51028	66.3902	10.2478	5.18739	0.307791	0.175201	0.143987	15.8937	1.10471	62.0861	2.67099	2.93841	53.2933	23.9666	55.0709	0.643154	13.2323	0.875762	3.14439	13.8942	6.94907	0.484399	5.87343	0.800517	0.151837	0.303245	0.226817	0.645424	20.4133	12.4087	9.70492	8.54367	0.607159	0.567576
		Pasteurellaceae	Haemophilus	0.00855214	0.0114816	0.00848772	0.0178794	0.142083	0.141118	0.141528	0.0105985	0.0128166	0.00953733	0.00990665	0.0118064	0.0116417	0.00587459	0.013794	0.0106239	0.0343613	0.0167664	0.00984907	0.00937231	0.00774483	0.00708177	0.0154542	0.0184984	0.0378422	0.0504318	0.0474941	0.0101346	0.0144262	0.0553371	0.91259	0.0769836	0.00951253	0.011051	0.024244	0.00845378	0.00918193	0.0136171	0.0127878	0.0112828	0.00768962	0.00813235	0.00859079	0.0105477	0.00865769	0.0150031
		Helicobacteraceae	Helicobacter	0.0198587	0.0188281	0.0176662	0.0395394	0.015746	0.0219589	0.0153562	0.025874	0.0287328	0.0220797	0.0235548	0.0232715	0.0331929	0.0132638	0.0312173	0.0235734	0.0261936	0.0248658	0.0229761	0.0116845	0.0188199	0.0150576	0.0327261	0.0180029	0.0160832	0.0313283	0.0175441	0.0230424	0.0113167	0.0226528	0.0221356	0.0210981	0.0175684	0.033738	0.0323792	0.0482812	0.0284728	0.0209313	0.0207727	0.0275443	0.012278	0.0170362	0.0203073	0.0253372	0.0213272	0.0171272
		Enterobacteriaceae	Klebsiella pneumoniae	19.3629	14.033	0.0362825	1.46855	4.48224	1.09352	2.90429	3.561	0.0482976	0.898193	0.415105	2.38782	0.253363	1.79396	0.106731	3.93222	0.422577	0.109534	0.388085	30.6293	0.0485187	1.80956	0.10456	14.7402	3.85294	8.84699	1.96704	0.0775081	13.4665	1.94987	0.495047	1.1841	8.26885	0.108346	1.08921	0.593511	0.188776	12.7042	12.329	2.90858	42.8763	40.9653	31.8468	29.5047	1.90591	17.8024
			Leminorella	0.00537428	0.00573551	0.00412769	0.0220745	0.011657	0.0106824	0.00692116	0.0872481	0.00614329	0.00579799	0.00520057	0.00786235	0.127385	0.013768	0.00709561	0.00649331	0.0077868	0.00450586	0.00953508	0.00286918	0.00398169	0.00880027	0.00693061	0.0460066	0.00853473	0.0145166	0.0060742	0.0050903	0.938654	0.033924	0.00730756	0.00464699	0.109104	0.0054865	0.686422	0.969054	0.00724344	0.0042203	0.00445917	0.00597019	0.0122779	0.00468345	0.00542364	0.00640667	0.00434261	0.00477253
		Methylobacteriaceae	Methylobacterium	0.0032506	0.0036426	0.00352982	0.00634682	0.00310226	0.00482005	0.0029242	0.00635539	0.00621626	0.00428845	0.00460882	0.00472574	0.00575375	0.00264705	0.00605279	0.00450043	0.00465423	0.0046307	0.00380204	0.00211634	0.00377084	0.00275641	0.00672492	0.00342354	0.00300383	0.00500516	0.00286949	0.00408945	0.00212879	0.00386196	0.00428401	0.00420626	0.00323065	0.00556617	0.00352155	0.00370386	0.00423036	0.00415099	0.00389401	0.00539001	0.00240797	0.00300212	0.0035881	0.00435801	0.00400784	0.00289348
		Moraxellaceae	Moraxellaceae	0.0298524	0.0442685	0.028211	0.0221655	0.051674	0.0443253	0.0431571	0.0182196	0.0131511	0.0321506	0.0195108	0.0105467	0.0151273	0.0227184	0.015293	0.0159328	0.00965562	0.016051	0.00996899	0.0224445	0.00804535	0.0222393	0.0181984	0.0459279	0.0239295	0.0195501	0.0421078	0.0107216	0.0661385	0.0321428	0.0355749	0.010894	0.316578	0.0136114	0.0506691	0.0492728	0.0121088	0.0481432	0.0503647	0.012308	0.132795	0.0474647	0.0389674	0.033491	0.0110196	0.0512861
		Sphingomonadaceae	Novosphingobium	0.0126282	0.00698377	0.00751129	0.0169743	0.00857651	0.00818402	0.00935041	0.0129864	0.0111261	0.0106281	0.0138116	0.0167663	0.0151345	0.0111908	0.01827	0.00760661	0.00906835	0.00974915	0.00742294	0.00459916	0.00766777	0.00964799	0.0173912	0.00768477	0.00644609	0.0162187	0.00893492	0.017302	0.00742843	0.0116865	0.0105412	0.0107059	0.0307508	0.0228168	0.0106209	0.0135253	0.0321316	0.00770986	0.0067497	0.0127328	0.00630857	0.00625438	0.00736755	0.0116265	0.00946546	0.0073853
		Oceanospirillaceae	Oceanospirillum	0.0146481	0.020011	0.0142783	0.0309836	0.0142968	0.0224438	0.0127128	0.0230684	0.0233717	0.0181516	0.0224951	0.022052	0.0277874	0.0112946	0.0265338	0.0206683	0.0214226	0.0187148	0.0179987	0.00930556	0.016439	0.0124786	0.0257329	0.0158333	0.0135837	0.0225604	0.0136509	0.017699	0.00990492	0.0186287	0.0182766	0.0161977	0.0151083	0.0233002	0.0168384	0.0189096	0.0196154	0.0195281	0.0184619	0.0234072	0.0110714	0.0128889	0.0161347	0.0217228	0.0188933	0.0138953
		Oxalobacteraceae	Oxalobacter formigenes	0.202063	0.177641	0.076279	2.79809	0.0871868	0.123415	0.095165	3.48243	0.150115	0.233041	0.235313	0.0533646	6.22964	0.14383	0.132361	0.0635327	0.104498	0.132358	0.169125	0.0453945	0.0449043	0.102084	0.382303	0.0854876	0.129678	0.0314517	0.109633	0.135947	0.0564374	0.154093	0.124266	0.0912296	0.465639	0.0959949	14.9479	17.4817	0.313162	0.080852	0.0857649	0.160875	0.0255421	0.0263412	0.0517821	0.0285694	0.0549465	0.0784157
		Enterobacteriaceae	Proteus	0.0372044	0.515842	0.028882	0.089758	0.600221	0.53533	0.468188	0.322538	0.0475454	0.0422099	0.100871	0.112018	0.13459	0.232926	0.084255	0.579997	0.0493098	0.0361298	0.0396067	0.281731	0.0304476	0.162461	0.0620414	0.816689	0.232311	0.0902015	0.252526	0.0432772	1.03082	0.103782	0.0810122	0.11786	0.0668434	0.0523168	0.113516	0.173928	0.0648216	0.692059	0.811653	0.0539306	0.523468	0.176676	0.139063	0.13654	0.0654372	0.685533
			Pseudomonas	0.00859335	0.016202	15.0339	0.0138796	0.0125886	0.0146365	0.0124829	0.0442093	0.0164764	7.40349	0.0461511	0.0102053	0.0114298	0.00747524	0.0208568	0.011507	0.0110578	0.00858776	0.00897171	0.010556	0.00792848	0.00945821	0.0305387	0.0194076	0.0241553	0.0100517	0.0136389	0.0151309	0.0167501	0.00931212	0.0184131	0.00789962	20.0206	0.053982	0.0084053	0.0104121	0.010072	0.0288861	0.0200392	0.0110439	0.0138163	0.00817238	0.00830156	0.00958361	0.0125829	0.0169358
			Serratia	2.02614	0.14793	1.60741	0.868483	3.34477	1.38042	3.5168	0.109067	0.0562613	1.29185	0.0212776	0.119807	0.00731995	0.0147094	0.251473	0.327772	0.121416	0.024182	0.0579831	7.08365	0.0493386	0.179467	2.53653	2.61144	2.81823	0.929837	1.61291	0.533167	11.9923	0.616399	2.70786	0.0968924	6.63526	0.119207	0.252784	0.036995	0.0146889	0.121342	0.0486531	0.0516251	0.319786	0.0661006	0.0366109	0.0655748	0.109259	0.0452628
			Sutterella wadsworthia	0.0694577	0.0772038	0.0493226	0.601932	0.0963196	0.108299	0.0720838	0.182648	0.0695385	0.0719526	0.0982109	0.0964397	1.19004	0.0923788	0.0831831	0.0724639	0.0630501	0.0659598	0.0508176	0.0406054	0.077592	0.0608623	0.0791468	0.0908414	0.0715328	0.0773331	0.0764598	0.0743834	0.0961298	0.077064	0.0660632	0.0706746	0.289222	0.0919144	0.433113	0.52095	0.0916485	0.0639193	0.122223	0.0695359	0.054922	0.0472662	0.0484082	0.0547345	0.0498225	0.0647876
			Vibrio	0.0391197	0.0289144	0.0180125	0.11352	0.0286929	0.0363794	0.0249595	0.0806376	0.0278451	0.0402978	0.0501561	0.065819	0.255474	0.0280223	0.0394678	0.0687501	0.0411781	0.0444005	0.0319301	0.0936405	0.0206774	0.0236938	0.0453028	0.0800043	0.0376424	0.0540104	0.0263888	0.0387613	0.333094	0.0473765	0.0325682	0.04645	0.077691	0.0746385	0.27355	0.250704	0.116306	0.0867349	0.0781231	0.0389573	0.485732	0.174232	0.0762012	0.0936736	0.0357481	0.0363423
			Xanthomonadaceae	0.0617951	0.0612883	0.0755328	0.100447	0.0107034	0.0168421	0.0106149	0.181732	0.165731	0.0270222	0.0203022	0.0484556	0.20671	0.0203065	0.746533	0.0252611	0.0195697	0.017555	0.0199132	0.0403195	0.119297	0.0158284	3.51133	0.152205	0.145323	0.0589179	0.0118807	0.718185	0.285999	0.0248222	0.0149476	0.0243963	3.29505	0.048554	0.218164	0.319708	0.0288887	0.0410845	0.0229735	0.0651227	0.0602619	0.0212136	0.0152111	0.0201426	0.17294	0.143613
			Yersinia	0.115781	0.456177	0.017827	0.0575455	0.0380775	0.0440821	0.033057	0.16112	0.0242839	0.0512011	0.0310989	0.101543	0.100523	0.0295813	0.0314294	0.0890094	0.0346044	0.030517	0.0299049	2.53466	0.0185484	0.0999536	0.0306762	2.40383	0.0858733	0.0741869	0.0353913	0.0205782	2.85264	0.238307	0.046663	0.0365336	0.429368	0.037751	0.171096	0.246083	0.0610453	2.93952	2.87414	0.163567	4.71644	3.646	2.62174	1.74079	0.11858	1.05101
			Sum	49.2064	52.0044	18.8816	23.5778	80.7327	34.2324	71.3588	36.5449	1.09161	12.9362	25.676	40.8807	51.1043	69.7278	12.2578	16.3299	2.35897	1.12963	2.09097	86.9747	1.80774	66.2747	10.3933	74.4907	70.777	44.6165	60.0369	2.7161	94.838	8.79311	9.13389	16.8829	63.1315	1.6621	49.5437	48.4011	1.99215	46.5155	51.0535	5.60509	93.1324	77.9879	59.4006	54.4247	4.27056	72.8871
Spirochaetes	Spirochaetes	Brachyspiraceae	Brachyspira	0.0061734	0.00735687	0.00666532	0.0150093	0.00589403	0.00890804	0.00580877	0.00928551	0.0112688	0.00775587	0.00917416	0.010253	0.0132861	0.00530019	0.0126612	0.00882266	0.00922046	0.00960546	0.00841139	0.00468877	0.00761683	0.00635594	0.0125195	0.00746189	0.00644478	0.00990817	0.00615582	0.00878387	0.00455571	0.00847684	0.00832918	0.00812585	0.00795355	0.0104781	0.00828274	0.00875146	0.00883424	0.0079411	0.00824913	0.010808	0.00749857	0.00689618	0.00840651	0.0116374	0.00775053	0.00709359
Verrucomicrobia	Verrucomicrobia	Verrucomicrobiaceae	Akkermansia	0.0790514	0.533346	1.80592	1.46483	0.195104	0.418951	0.361934	0.0873845	0.132195	0.839333	2.26819	0.882441	2.28609	0.0667668	0.119413	0.238674	1.65426	2.9767	4.77424	0.247958	0.118979	0.541945	0.172334	0.319262	0.237242	0.066543	0.472895	0.0633761	0.0677546	2.46255	1.70258	0.823509	0.836069	1.95562	10.4941	10.1907	1.76209	0.775098	0.945161	3.66604	0.0202358	0.114813	0.630832	0.163721	0.420787	0.456443
[truncated: 23 more columns]

## Sheet: B_Phyla (P)
Sample code	Actinobacteria	Bacteroidetes	Firmicutes	Proteobacteria	Verrucomicrobia	Other phyla
18_1_FM	0.878233	0.855671	88.866	5.60509	3.66604	0.129011
11_1_FM	1.39236	0.843527	26.7024	70.777	0.237242	0.0474563
20_1_FM	0.975868	0.529157	24.1753	73.9832	0.284195	0.0522014
16_1_FM	3.36489	0.988948	31.6034	63.1315	0.836069	0.0752117
17_1_FM	21.0491	1.4587	17.4051	49.5437	10.4941	0.0493445
29_1_FM	23.2344	0.891271	10.5896	65.2051	0.0392357	0.0404313
5_1_FM	35.9189	0.909198	26.4563	36.5449	0.0873845	0.083306
28_1_FM	6.74079	0.718584	51.7047	24.723	16.039	0.073836
31_1_FM	16.4482	45.831	21.1414	12.0299	4.51007	0.0394506
7_2_FM	12.9682	3.14766	30.3929	51.1043	2.28609	0.100758
3_2_FM	2.30207	1.3037	71.1504	23.5778	1.46483	0.20117
18_2_FM	0.234916	0.476598	6.09944	93.1324	0.0202358	0.0363934
11_2_FM	0.813242	0.871256	53.4474	44.6165	0.066543	0.185074
21_2_FM	1.4304	1.28311	93.1958	2.24432	1.69299	0.153417
8_2_FM	0.514995	0.98359	94.389	2.35897	1.65426	0.0991449
25_2_FM	0.498454	0.525355	8.00496	90.872	0.0693273	0.0299244
28_2_FM	0.463426	0.478943	12.3337	86.4482	0.232526	0.0432113
7_3_fM	0.552351	0.485834	29.1265	69.7278	0.0667668	0.0407663
10_3_FM	2.05693	1.20672	86.0398	10.3933	0.172334	0.130918
22_3_FM	1.49266	1.37137	90.2986	6.46996	0.129061	0.238393
21_3_FM	0.41434	0.602241	97.1429	1.24988	0.528744	0.0619064
29_3_FM	1.66563	1.20555	87.2682	2.90261	6.8013	0.156664
5_3_FM	0.765	0.995306	96.9391	1.09161	0.132195	0.0767628
6_3_FM	0.650713	0.618407	84.868	12.9362	0.839333	0.0873113
12_3_FM	0.540907	0.674239	95.9378	2.7161	0.0633761	0.0676159
8_3_FM	0.500944	0.643101	94.6255	1.12963	2.9767	0.124135
1_3_FM	0.283754	0.504566	49.8696	49.2064	0.0790514	0.0566146
18_3_FM	0.23916	0.502963	21.1126	77.9879	0.114813	0.0425378
19_3_FM	0.395873	0.515776	25.6927	72.8871	0.456443	0.0520368
23_3_FM	0.503282	0.441961	4.7979	94.1967	0.0196306	0.0405333
13_3_FM	0.561639	0.39358	4.09985	94.838	0.0677546	0.0392159
17_3_FM	21.3919	1.90973	18.0506	48.4011	10.1907	0.0560546
20_3_FM	19.0107	2.07915	11.6332	66.4461	0.757378	0.0734529
9_3_FM	26.9551	1.33575	69.7258	1.80774	0.118979	0.0566004
26_3_FM	2.51958	1.33729	44.8624	49.3586	1.84229	0.0797823
2_3_FM	0.326675	0.511823	78.4261	18.8816	1.80592	0.0479312
28_3_FM	0.393948	3.5615	7.21367	88.7315	0.0680198	0.0313197
25_3_FM	0.356634	10.3044	7.00272	82.2692	0.0297443	0.0372891
31_3_FM	0.724865	13.8633	7.92051	77.3855	0.0729919	0.0328196
27_3_FM	1.82459	43.2744	51.5674	3.21162	0.0747102	0.0472668
8_7_BM	0.773086	0.827225	91.441	2.09097	4.77424	0.0934721
17_7_BM	0.817553	0.770005	94.549	1.99215	1.76209	0.109249
14_7_BM	0.412035	0.627224	87.6117	8.79311	2.46255	0.0934091
18_7_BM	1.01986	0.560524	38.3324	59.4006	0.630832	0.0558023
9_7_BM	0.3914	0.461468	32.2702	66.2747	0.541945	0.060277
3_7_BM	4.27038	0.494881	14.2717	80.7327	0.195104	0.0352152
16_7_BM	8.76237	0.949961	86.5201	1.6621	1.95562	0.149887
19_7_BM	25.0341	0.639348	69.2021	3.55069	1.49254	0.0812594
1_7_BM	23.6349	0.694455	23.0773	52.0044	0.533346	0.0556458
11_7_MM	0.334928	0.48358	38.6165	60.0369	0.472895	0.0551869
31_7_BM	4.72098	11.6367	58.4408	24.8627	0.274014	0.0647282
7_15_fM	19.7828	1.39539	66.3614	12.2578	0.119413	0.0832195
14_15_BM	0.374251	0.643571	88.0427	9.13389	1.70258	0.103027
6_15_BM	0.485083	0.701862	70.7784	25.676	2.26819	0.0903861
22_15_BM	2.16882	0.495601	21.0548	76.0325	0.198556	0.0496619
18_15_BM	5.74372	0.672768	38.9348	54.4247	0.163721	0.0602578
17_15_BM	22.3111	0.833456	29.5111	46.5155	0.775098	0.0537157
3_15_BM	26.656	0.788133	37.8454	34.2324	0.418951	0.0591928
19_15_BM	50.3208	0.623602	43.0183	4.44953	1.52068	0.0671159
8_15_MM	0.304893	0.330483	12.1029	86.9747	0.247958	0.0390851
7_30_fM	34.8311	0.700681	47.8404	16.3299	0.238674	0.0592146
17_30_fM	7.8402	1.38777	38.7174	51.0535	0.945161	0.055971
14_30_BM	0.439513	0.6148	81.1796	16.8829	0.823509	0.0596987
6_30_BM	1.03071	1.03574	56.1094	40.8807	0.882441	0.0610011
10_30_BM	3.0319	0.62686	21.4811	74.4907	0.319262	0.0502361
3_30_BM	0.972165	0.449289	26.8174	71.3588	0.361934	0.0404146
22_30_BM	32.7929	0.609718	23.2272	43.1023	0.21296	0.0548467
18_30_MM	58.6998	0.757823	35.7961	4.27056	0.420787	0.0548628
19_30_MM	67.5588	0.823545	25.3607	6.02956	0.177429	0.0499062

## Sheet: C_Bacterial families (BF)
	Actinobacteria		Bacteroidetes		Firmicutes								Proteobacteria					Verrucomicrobia
Sample code	Bifidobacteriaceae	Propionibacteriaceae	Bacteroidaceae	Prevotellaceae	Enterococcaceae	Lactobacillaceae	Staphylococcaceae	Streptococcaceae	Clostridiaceae	Ruminococcaceae	Peptostreptococcaceae	Lachnospiraceae	Enterobacteriaceae	Oxalobacteraceae	Pseudomonadaceae	Sutterellaceae	Xanthomonadaceae	Verrucomicrobiae	Other Bacterial families
18_1_FM	0.491492	0.0995298	0.42229	0.255344	5.36615	0.321807	23.3868	20.5413	26.6669	1.23896	0.223009	6.3744	5.04719	0.160875	0.0110439	0.0695359	0.0651227	3.66604	5.46318
11_1_FM	0.208193	1.09058	0.475964	0.211243	0.389782	0.176336	0.0718729	11.426	6.14547	0.567261	0.828587	1.0616	62.8955	0.129678	0.0241553	0.0715328	0.145323	0.237242	13.7962
20_1_FM	0.883733	0.014941	0.226984	0.166566	0.288652	0.685876	0.0527443	1.75716	17.1378	0.625879	0.0797034	2.48451	73.4487	0.0465282	0.00982422	0.0839068	0.0126252	0.284195	1.65746
16_1_FM	0.669232	2.3989	0.425492	0.426491	1.95625	0.186753	23.6617	0.453725	1.01084	0.664589	0.146078	1.73082	36.2173	0.465639	20.0206	0.289222	3.29505	0.836069	5.07007
17_1_FM	1.67082	19.0731	0.497308	0.459951	0.0741225	0.419882	0.0370386	1.21213	1.5882	0.735334	0.224086	11.353	10.1311	14.9479	0.0084053	0.433113	0.218164	10.4941	26.3729
29_1_FM	0.364235	22.4896	0.501325	0.200462	0.0695789	0.219623	0.0564927	4.28721	2.6134	0.738915	0.120655	1.18545	54.4881	1.67599	0.0637746	0.139761	0.0671605	0.0392357	10.6387
5_1_FM	3.12972	32.5169	0.415847	0.264308	1.36539	0.332614	9.86976	7.98853	3.045	0.844464	0.26976	1.29341	11.427	3.48243	0.0442093	0.182648	0.181732	0.0873845	23.1755
28_1_FM	0.244627	6.33158	0.344762	0.214157	0.826821	0.243843	4.65882	19.7624	6.73377	0.822118	0.12191	17.0979	5.41764	2.93405	5.97411	1.66682	0.153439	16.039	10.3384
31_1_FM	15.7055	0.661313	0.767843	44.9567	0.0789237	0.125678	0.0270385	0.65452	2.15501	11.603	0.0808337	5.46509	5.32301	0.551582	0.130953	0.0755907	5.20609	4.51007	1.88184
7_2_FM	0.465667	12.2256	1.07627	0.845255	1.95315	0.400324	6.80738	7.26888	6.623	1.05671	0.309433	3.68396	10.089	6.22964	0.0114298	1.19004	0.20671	2.28609	37.1708
3_2_FM	0.625532	1.22723	0.569102	0.410294	2.55282	0.326158	41.527	8.65064	5.24201	1.35031	1.99148	3.52476	7.45019	2.79809	0.0138796	0.601932	0.100447	1.46483	19.3721
18_2_FM	0.121008	0.0148732	0.215964	0.141856	0.864168	0.117795	0.454346	0.598386	1.09799	0.561881	0.286874	0.712503	92.6812	0.0255421	0.0138163	0.054922	0.0602619	0.0202358	1.92001
11_2_FM	0.27277	0.240265	0.412774	0.283735	5.19905	0.263157	33.4111	4.27144	3.49951	0.934204	0.512587	1.42333	43.0033	0.0314517	0.0100517	0.0773331	0.0589179	0.066543	5.84343
21_2_FM	0.233927	0.575478	0.736447	0.315754	2.34619	9.76584	30.3888	30.2625	2.26885	1.29871	1.01386	4.78781	1.06422	0.21795	0.0235454	0.0846858	0.443477	1.69299	12.3256
8_2_FM	0.347976	0.0196662	0.486339	0.340816	0.211703	0.252395	0.174237	62.5725	22.3298	1.58217	0.149101	4.53918	1.93192	0.104498	0.0110578	0.0630501	0.0195697	1.65426	3.11065
25_2_FM	0.100187	0.312706	0.296378	0.127266	3.98686	0.210992	0.0844629	0.195842	1.03607	0.439992	0.0691573	0.76591	90.2379	0.0341381	0.0340509	0.0716023	0.0159535	0.0693273	1.88131
28_2_FM	0.104033	0.211063	0.231234	0.13826	0.536681	0.24469	3.04614	4.21437	1.23815	0.566157	0.173377	1.05917	85.2583	0.0968204	0.242894	0.146594	0.0315805	0.232526	2.18476
7_3_fM	0.304023	0.125542	0.199618	0.1495	2.65164	0.229241	3.54459	1.31512	1.1352	0.461846	17.5848	0.690956	68.8426	0.14383	0.00747524	0.0923788	0.0203065	0.0667668	2.39376
10_3_FM	0.382054	0.999515	0.73747	0.282536	2.90745	0.266381	45.8999	0.679535	10.8976	3.67229	0.403335	18.7286	5.80279	0.382303	0.0305387	0.0791468	3.51133	0.172334	4.03403
22_3_FM	0.361828	0.389674	0.593153	0.43947	3.70346	0.345354	56.1085	11.2751	6.37756	1.7407	0.639528	4.07904	3.99709	0.0575444	0.0199786	0.10806	1.84771	0.129061	7.54883
21_3_FM	0.152082	0.0897091	0.268663	0.186135	0.853087	0.440214	4.38237	11.6465	1.35818	0.669982	54.176	2.54335	0.656734	0.118152	0.00945802	0.0635932	0.193081	0.528744	21.6021
29_3_FM	0.276762	1.1136	0.643447	0.334251	1.86049	0.369703	16.7505	43.3995	7.54327	1.61457	0.289358	11.4046	1.466	0.513291	0.0201454	0.10171	0.434688	6.8013	4.90625
5_3_FM	0.37396	0.0417783	0.461807	0.283201	2.98095	0.228756	30.2142	0.433168	3.98033	3.35404	23.0048	29.6602	0.44426	0.150115	0.0164764	0.0695385	0.165731	0.132195	3.92775
6_3_FM	0.32093	0.0903372	0.282216	0.197404	4.85925	0.223262	12.7069	20.6755	9.42743	0.804651	29.4048	2.17802	4.75545	0.233041	7.40349	0.0719526	0.0270222	0.839333	5.41163
12_3_FM	0.160163	0.0380502	0.309707	0.214425	18.1898	0.353422	10.6663	0.554078	2.82258	1.52246	38.7138	4.39937	1.53557	0.135947	0.0151309	0.0743834	0.718185	0.0633761	19.4457
8_3_FM	0.298894	0.0232653	0.310342	0.208058	0.705599	0.338963	4.33954	62.3582	17.3679	1.38294	0.14428	5.45443	0.646686	0.132358	0.00858776	0.0659598	0.017555	2.9767	3.09565
1_3_FM	0.106451	0.0186394	0.237922	0.155951	3.84494	0.212453	3.92736	4.34187	5.41583	0.676635	25.0691	0.964467	47.6723	0.202063	0.00859335	0.0694577	0.0617951	0.0790514	6.87848
18_3_FM	0.124863	0.0117614	0.237182	0.15497	2.47331	0.156358	0.65879	4.84807	6.39041	0.616543	1.52822	1.71254	77.6881	0.0263412	0.00817238	0.0472662	0.0212136	0.114813	3.13851
19_3_FM	0.275356	0.0145993	0.253383	0.158484	1.03167	0.195073	0.0863208	10.9304	6.85992	0.679162	2.41161	1.47058	72.334	0.0784157	0.0169358	0.0647876	0.143613	0.456443	2.48725
23_3_FM	0.376192	0.0200357	0.204671	0.128648	0.276514	0.256791	0.971951	0.370015	0.85871	0.592593	0.100832	0.742767	93.5185	0.0445224	0.0304201	0.0850156	0.141458	0.0196306	1.22024
13_3_FM	0.431125	0.0176428	0.184834	0.117597	0.136231	0.218324	0.626589	0.61503	0.707726	0.496323	0.0998247	0.588026	94.0049	0.0564374	0.0167501	0.0961298	0.285999	0.0677546	1.19352
17_3_FM	0.753058	20.2246	0.628459	0.54506	0.114082	0.867294	0.159491	0.273518	1.84102	0.895725	0.285328	11.1422	5.09487	17.4817	0.0104121	0.52095	0.319708	10.1907	28.5958
20_3_FM	0.494575	18.3244	0.600795	0.619768	0.0938039	0.282919	0.0402704	4.24035	1.58936	1.00462	0.155046	2.72897	33.5889	5.51307	0.014419	2.39294	0.0979605	0.757378	27.387
9_3_FM	26.5913	0.180454	0.996714	0.181323	4.37748	0.183309	10.2979	1.16807	3.57624	1.07104	41.3841	2.14359	1.36997	0.0449043	0.00792848	0.077592	0.119297	0.118979	6.05323
26_3_FM	2.30005	0.0520205	0.775003	0.381922	1.17978	0.320085	0.66152	3.36663	30.9581	1.10153	0.360337	4.57525	48.466	0.152038	0.0263265	0.0788047	0.286727	1.84229	3.0358
2_3_FM	0.140276	0.0196909	0.255358	0.153365	2.30991	0.225818	1.03635	22.8246	14.5938	1.07925	26.8679	5.73317	3.46963	0.076279	15.0339	0.0493226	0.0755328	1.80592	4.20192
28_3_FM	0.135123	0.137789	3.21895	0.214061	0.121409	0.212137	0.202337	0.241029	1.01162	0.480828	2.98257	0.71048	88.0206	0.0577994	0.0641414	0.0948957	0.0130757	0.0680198	1.98183
25_3_FM	0.214122	0.061739	9.72283	0.397311	2.49999	0.156939	0.0102101	0.166078	0.922073	0.505324	0.0810919	1.44979	81.8632	0.0219815	0.0134683	0.0636051	0.0166283	0.0297443	1.76655
31_3_FM	0.589916	0.0435129	13.0031	0.655508	0.0367014	0.147982	0.0236948	0.385033	2.04104	0.440317	0.0728942	0.765094	76.9884	0.0348949	0.00922874	0.0661717	0.0109517	0.0729919	4.57977
27_3_FM	1.24464	0.431381	42.4079	0.53682	4.22329	0.18628	0.938548	0.823895	1.63978	1.01344	35.7327	1.4521	1.51102	0.115185	0.0377068	0.0545203	1.23581	0.0747102	6.29298
8_7_BM	0.539453	0.0154634	0.409928	0.278193	0.742652	0.227221	8.42682	55.0956	16.0434	1.29341	0.20369	6.93008	1.64493	0.169125	0.00897171	0.0508176	0.0199132	4.77424	3.03254
17_7_BM	0.301335	0.155722	0.351403	0.238335	1.40523	0.205298	21.1569	6.90214	25.6833	0.912323	33.497	3.03448	0.943012	0.313162	0.010072	0.0916485	0.0288887	1.76209	2.89839
14_7_BM	0.219833	0.0235287	0.301454	0.195262	4.75249	0.299288	2.82233	40.7166	19.7863	1.09028	9.05119	4.25273	8.23056	0.154093	0.00931212	0.077064	0.0248222	2.46255	5.43684
18_7_BM	0.909492	0.0134747	0.266661	0.17652	0.325272	2.40454	0.0786261	3.28734	25.0347	0.707224	1.28894	4.007	59.0775	0.0517821	0.00830156	0.0484082	0.0152111	0.630832	1.61229
9_7_BM	0.278914	0.0119868	0.226452	0.141758	0.49106	0.167616	0.552963	14.2924	7.7659	0.652835	5.58163	1.4882	65.8423	0.102084	0.00945821	0.0608623	0.0158284	0.541945	1.71548
3_7_BM	4.15574	0.0142637	0.255673	0.135691	0.0664208	0.173817	0.0743153	5.88319	3.76885	0.613055	0.257529	1.1	80.0847	0.0871868	0.0125886	0.0963196	0.0107034	0.195104	2.97965
16_7_BM	0.204511	7.97629	0.422723	0.297096	17.0611	0.410346	34.3853	2.22378	8.96824	2.75726	1.10533	3.71848	1.06773	0.0959949	0.053982	0.0919144	0.048554	1.95562	17.0059
19_7_BM	24.8621	0.0162784	0.319136	0.19304	0.68328	0.207008	3.91358	38.4823	19.2824	1.03882	0.179457	3.46351	3.18504	0.0816356	0.00850688	0.0593493	0.0201478	1.49254	2.4305
1_7_BM	23.363	0.0931873	0.36119	0.195638	0.453472	0.245529	0.262191	13.445	5.05014	0.701822	0.220953	1.49988	51.4064	0.177641	0.016202	0.0772038	0.0612883	0.533346	1.78028
11_7_MM	0.156647	0.0679464	0.232601	0.147988	0.250167	0.177614	0.233173	10.0983	3.9594	0.603193	1.94366	1.34336	59.4992	0.109633	0.0136389	0.0764598	0.0118807	0.472895	20.547
31_7_BM	4.54579	0.0456654	9.24417	2.04778	0.117967	0.198758	0.627038	23.9817	15.3399	0.897024	0.116834	1.86048	24.4234	0.0585232	0.0120758	0.0736375	0.0260865	0.274014	16.0445
7_15_fM	19.3716	0.179291	0.813934	0.382992	18.6898	1.66959	0.416916	9.62928	10.2817	1.60199	2.02558	3.04465	10.9402	0.132361	0.0208568	0.0831831	0.746533	0.119413	19.7669
14_15_BM	0.157414	0.0197126	0.306978	0.203841	4.29842	0.549133	10.6908	37.2447	16.2182	1.05863	2.29629	3.41579	7.76821	0.124266	0.0184131	0.0660632	0.0149476	1.70258	13.7427
6_15_BM	0.220378	0.0461015	0.341065	0.214503	6.52294	0.372804	0.386993	32.6455	16.7315	1.2813	1.02088	4.08131	24.9517	0.235313	0.0461511	0.0982109	0.0203022	2.26819	8.42442
22_15_BM	2.03264	0.0385061	0.240094	0.150086	0.477066	0.172969	0.203868	9.53947	5.00167	0.641128	1.48206	1.12947	74.9671	0.0932938	0.0101542	0.0648997	0.0154931	0.198556	3.49182
18_15_BM	5.59911	0.0173507	0.327405	0.20626	0.30144	17.8318	0.447277	11.5972	4.07521	0.923896	0.176019	1.69957	54.0556	0.0285694	0.00958361	0.0547345	0.0201426	0.163721	2.40482
17_15_BM	22.1573	0.0140381	0.497496	0.197919	0.116442	3.05996	0.133596	15.3999	6.77234	0.845034	0.16037	1.85894	46.0672	0.080852	0.0288861	0.0639193	0.0410845	0.775098	1.6759
3_15_BM	26.4486	0.0275503	0.397222	0.236075	1.32073	0.56318	0.442835	19.5267	11.361	1.00308	0.173619	1.75375	33.5453	0.123415	0.0146365	0.108299	0.0168421	0.418951	2.45896
19_15_BM	50.1716	0.0142428	0.305968	0.187163	0.405197	0.16508	1.95081	22.5297	11.3167	0.833309	1.22717	2.95138	4.12217	0.0712387	0.00949661	0.0537626	0.0160216	1.52068	2.08117
8_15_MM	0.227508	0.0106443	0.160243	0.103599	0.227433	0.100727	0.193603	6.08821	2.99325	0.450198	0.210749	0.88198	86.6865	0.0453945	0.010556	0.0406054	0.0403195	0.247958	1.24141
7_30_fM	34.6376	0.02198	0.344303	0.211114	14.4335	10.2838	0.0495865	9.48802	6.92646	0.948862	1.98158	1.26075	15.9132	0.0635327	0.011507	0.0724639	0.0252611	0.238674	3.02865
17_30_fM	7.71765	0.0132328	0.998958	0.232194	0.0929352	2.00921	0.136685	19.1391	12.6363	1.21765	0.111123	2.17876	50.5784	0.0857649	0.0200392	0.122223	0.0229735	0.945161	1.6857
14_30_BM	0.219671	0.0353185	0.299051	0.18845	43.2869	0.254681	0.525783	12.2091	8.39085	0.820577	3.6144	2.00063	16.3117	0.0912296	0.00789962	0.0706746	0.0243963	0.823509	10.7655
6_30_BM	0.793498	0.0404767	0.531284	0.331647	14.2574	0.351441	0.130537	12.3918	10.4022	1.02968	0.544912	2.33468	40.4442	0.0533646	0.0102053	0.0964397	0.0484556	0.882441	15.2643
10_30_BM	2.88917	0.0261631	0.315184	0.19444	0.26869	2.46083	0.206513	8.78405	5.35226	0.691139	0.24599	1.27702	73.8939	0.0854876	0.0194076	0.0908414	0.152205	0.319262	2.67723
3_30_BM	0.862864	0.0265321	0.223843	0.130582	0.11873	0.167292	0.179222	7.58074	5.90331	0.610113	9.78084	1.23914	70.7671	0.095165	0.0124829	0.0720838	0.0106149	0.361934	1.81698
22_30_BM	32.6282	0.0372192	0.299525	0.188925	0.278831	0.161693	0.438885	10.9142	7.50222	1.09179	0.405763	1.20764	42.5898	0.0609542	0.0128146	0.0586266	0.019905	0.21296	1.83513
18_30_MM	67.3905	0.014015	0.458404	0.231611	4.0188	0.174422	0.152724	11.4398	4.91157	0.652571	0.437877	1.19856	5.74686	0.0344181	0.0100098	0.0513802	0.0159334	0.177429	2.83317
19_30_MM	58.5298	0.0395596	0.436878	0.190455	0.191079	10.4832	0.327641	8.9339	8.32386	0.773283	2.23574	2.32837	3.79191	0.0549465	0.0125829	0.0498225	0.17294	0.420787	2.64843
