# Supplementary material for: Phylogenetic and Metabolic Tracking of Gut Microbiota during Perinatal Development
Source: PLoS One. 2015 Sep 2;10(9):e0137347. doi: 10.1371/journal.pone.0137347 (PMC4557834; doi:10.1371/journal.pone.0137347)
Supplement: S5 Table — Sheet A, correlation matrix at phylum level; Sheets A-C, list of OTUs co-occurrence and grade of interaction for CS 1–3, CS 7–30, and V1-3 days, respectively; Sheet D, correlation clusters calculated by MCODE; Sheet E-F, list of OTUs found in correlation networks grouped by their uniqueness or commonness in the CS- and V-based groups. Pearson’s test was used to evaluate the correlation among OTUs (statistical significance was assessed with p<0.05). (XLS) [file pone.0137347.s008.xls]

## Sheet: A Correlation Phylum_
	CS 1 D Phylum correlation values
	Actinobacteria	Bacteroidetes	Firmicutes	Proteobacteria	Verrucomicrobia
Actinobacteria	1	0.403925	-0.449479	-0.128374	0.114111
Bacteroidetes	0.403925	1	-0.172709	-0.194242	0.821743
Firmicutes	-0.449479	-0.172709	1	-0.81579	0.0769278
Proteobacteria	-0.128374	-0.194242	-0.81579	1	-0.317515
Verrucomicrobia	0.114111	0.821743	0.0769278	-0.317515	1
	CS 1 D Phylum p values
	Actinobacteria	Bacteroidetes	Firmicutes	Proteobacteria	Verrucomicrobia
Actinobacteria	0	0.368818	0.311625	0.783858	0.807538
Bacteroidetes	0.368818	0	0.711153	0.67643	0.0233498
Firmicutes	0.311625	0.711153	0	0.0252625	0.869789
Proteobacteria	0.783858	0.67643	0.0252625	0	0.487725
Verrucomicrobia	0.807538	0.0233498	0.869789	0.487725	0
	CS 2 D Phylum correlation values
	Actinobacteria	Bacteroidetes	Firmicutes	Proteobacteria	Verrucomicrobia
Actinobacteria	1	0.976473	-0.319161	0.139753	0.629551
Bacteroidetes	0.976473	1	-0.111815	-0.0723938	0.758289
Firmicutes	-0.319161	-0.111815	1	-0.982963	0.447451
Proteobacteria	0.139753	-0.0723938	-0.982963	1	-0.592729
Verrucomicrobia	0.629551	0.758289	0.447451	-0.592729	1
	CS 2 D Phylum p values
	Actinobacteria	Bacteroidetes	Firmicutes	Proteobacteria	Verrucomicrobia
Actinobacteria	0	0.000823756	0.537514	0.791735	0.180429
Bacteroidetes	0.000823756	0	0.832977	0.891599	0.0805752
Firmicutes	0.537514	0.832977	0	0.000432895	0.373616
Proteobacteria	0.791735	0.891599	0.000432895	0	0.215027
Verrucomicrobia	0.180429	0.0805752	0.373616	0.215027	0
	CS 3 D Phylum correlation values
	Actinobacteria	Bacteroidetes	Firmicutes	Proteobacteria	Verrucomicrobia
Actinobacteria	1	0.759089	-0.227728	-0.0438926	0.362687
Bacteroidetes	0.759089	1	0.0111636	-0.243812	0.491738
Firmicutes	-0.227728	0.0111636	1	-0.959967	-0.0434474
Proteobacteria	-0.0438926	-0.243812	-0.959967	1	-0.126273
Verrucomicrobia	0.362687	0.491738	-0.0434474	-0.126273	1
	CS 3 D Phylum p values
	Actinobacteria	Bacteroidetes	Firmicutes	Proteobacteria	Verrucomicrobia
Actinobacteria	0	0.000409914	0.379369	0.867159	0.152501
Bacteroidetes	0.000409914	0	0.966081	0.345665	0.0449796
Firmicutes	0.379369	0.966081	0	1.08e-09	0.868495
Proteobacteria	0.867159	0.345665	1.08e-09	0	0.629153
Verrucomicrobia	0.152501	0.0449796	0.868495	0.629153	0
	CS 7 D Phylum correlation values
	Actinobacteria	Bacteroidetes	Firmicutes	Proteobacteria	Verrucomicrobia
Actinobacteria	1	0.190916	-0.15424	-0.144358	-0.180227
Bacteroidetes	0.190916	1	0.729862	-0.793532	0.654506
Firmicutes	-0.15424	0.729862	1	-0.955077	0.801119
Proteobacteria	-0.144358	-0.793532	-0.955077	1	-0.763647
Verrucomicrobia	-0.180227	0.654506	0.801119	-0.763647	1
	CS 7 D Phylum p values
	Actinobacteria	Bacteroidetes	Firmicutes	Proteobacteria	Verrucomicrobia
Actinobacteria	0	0.597264	0.670512	0.690715	0.618311
Bacteroidetes	0.597264	0	0.016563	0.00614502	0.0400289
Firmicutes	0.670512	0.016563	0	1.68e-05	0.0053426
Proteobacteria	0.690715	0.00614502	1.68e-05	0	0.010149
Verrucomicrobia	0.618311	0.0400289	0.0053426	0.010149	0
	CS 15 D Phylum correlation values
	Actinobacteria	Bacteroidetes	Firmicutes	Proteobacteria	Verrucomicrobia
Actinobacteria	1	0.294441	-0.0936253	-0.505256	0.0449526
Bacteroidetes	0.294441	1	0.461888	-0.56685	-0.144575
Firmicutes	-0.0936253	0.461888	1	-0.811727	0.626032
Proteobacteria	-0.505256	-0.56685	-0.811727	1	-0.580509
Verrucomicrobia	0.0449526	-0.144575	0.626032	-0.580509	1
	CS 15 D Phylum p values
	Actinobacteria	Bacteroidetes	Firmicutes	Proteobacteria	Verrucomicrobia
Actinobacteria	0	0.441832	0.810656	0.1653	0.908577
Bacteroidetes	0.441832	0	0.210692	0.111492	0.710556
Firmicutes	0.810656	0.210692	0	0.00788875	0.0712943
Proteobacteria	0.1653	0.111492	0.00788875	0	0.101233
Verrucomicrobia	0.908577	0.710556	0.0712943	0.101233	0
	CS 30 D Phylum correlation values
	Actinobacteria	Bacteroidetes	Firmicutes	Proteobacteria	Verrucomicrobia
Actinobacteria	1	-0.0372853	-0.357549	-0.723232	-0.596104
Bacteroidetes	-0.0372853	1	0.123402	-0.0713849	0.642251
Firmicutes	-0.357549	0.123402	1	-0.7883	0.661818
Proteobacteria	-0.723232	-0.0713849	-0.7883	1	0.0886776
Verrucomicrobia	-0.596104	0.642251	0.661818	0.0886776	1
	CS 30 D Phylum p values
	Actinobacteria	Bacteroidetes	Firmicutes	Proteobacteria	Verrucomicrobia
Actinobacteria	0	0.924131	0.344811	0.0276643	0.0902473
Bacteroidetes	0.924131	0	0.751775	0.855192	0.0621618
Firmicutes	0.344811	0.751775	0	0.048	0.0521726
Proteobacteria	0.0276643	0.855192	0.048	0	0.820527
Verrucomicrobia	0.0902473	0.0621618	0.0521726	0.820527	0
	V 3 D Phylum correlation values
	Actinobacteria	Bacteroidetes	Firmicutes	Proteobacteria	Verrucomicrobia
Actinobacteria	1	0.307536	0.301661	-0.427874	0.348307
Bacteroidetes	0.307536	1	0.0608	-0.496961	-0.532349
Firmicutes	0.301661	0.0608	1	-0.895783	0.742186
Proteobacteria	-0.427874	-0.496961	-0.895783	1	-0.418985
Verrucomicrobia	0.348307	-0.532349	0.742186	-0.418985	1
	V 3 D Phylum p values
	Actinobacteria	Bacteroidetes	Firmicutes	Proteobacteria	Verrucomicrobia
Actinobacteria	0	0.553239	0.561235	0.397356	0.498667
Bacteroidetes	0.553239	0	0.908912	0.315925	0.27691
Firmicutes	0.561235	0.908912	0	0.0157257	0.0911339
Proteobacteria	0.397356	0.315925	0.0157257	0	0.408299
Verrucomicrobia	0.498667	0.27691	0.0911339	0.408299	0

## Sheet: B Correlation  CS 1-3
Phylum	Order	OTUs	Actinomycetaceae	Atopobium	Bifidobacterium	Collinsella	Corynebacterium	Eggerthella lenta	Micrococcaceae	Propionibacterium	Allistipes	Bacteroides fragilis	Bacteroides intestinalis	Bacteroides ovatus	Bacteroides plebeius	Bacteroides splachnicus	Bacteroides stercoris	Bacteroides uniformis	Bacteroides vulgatus	Parabacteroides distasonis	Prevotella melaninogenica	Prevotella oralis	Prevotella ruminicola	Prevotella tannerae	Tannerella	Uncultured Bacteroidetes	Uncultured Chroococcales	Asteroleplasma	Aerococcus	Aneurinibacillus	Bacillus	Enterococcus	Gemella	Granulicatella	Lactobacillus gasseri	Lactobacillus plantarum	Lactobacillus salivarius	Lactococcus	Staphylococcus	Streptococcus bovis	Streptococcus intermedius	Streptococcus mitis	Weissella	Wissella	Clostridia	Clostridium stercorarium	Clostridium thermocellum	Anaerotruncus colihominis	Clostridium cellulosi
Actinobacteria	Actinobacteria	Actinomycetaceae	1	0.57421	0	0	0.73787	0.92923	0	0.50748	0	0.42342	0	0	0.44256	0.48081	0.3661	0.53652	0	0	0	0.3847	0.39846	0	0	0.65013	0.42948	0.73035	0.3939	0.86253	0	0	0	0	0	0	0.3772	0	0	0	0	0	0	0	0	0.36251	0.38859	0	0
		Atopobium	0.57421	1	0	0.3718	0.75843	0.59592	0.71092	0	0	0.6362	0.54409	0.65461	0.75044	0.84591	0.79347	0.46836	0	0	0.39745	0.79138	0.74066	0.65778	0	0.48668	0.92218	0.79367	0.70232	0.70358	0.71131	0	0	0	0	0	0.86512	0.75483	0.82173	0	0.37113	0	0.59394	0	0	0	0.89835	0	0.38768
		Bifidobacterium	0	0	1	0	0	0	0	0	0	0	0	0	0	0	0	0.41441	0.7389	0	0	0	0	0	0	0	0	0	0	0	0	0	0	0	0	0	0	0	0	0	0	0	0	0	0.59713	0	0	0	0
		Collinsella	0	0.3718	0	1	0.43075	0	0	0	0	0	0	0	0.40271	0.36952	0.57714	0	0.39102	0	0	0	0.41791	0	0	0.36492	0	0	0	0	0	0	0	0	0	0.43954	0	0	0.39155	0	0	0	0	0.46953	0	0	0	0	0.77817
		Corynebacterium	0.73787	0.75843	0	0.43075	1	0.76663	0.39047	0.59499	0.64667	0.78784	0.64498	0.79074	0.77026	0.88754	0.77167	0.5383	0	0.63007	0.42774	0.71337	0.84852	0.74923	0.5847	0.77503	0.68276	0.81427	0.40099	0.73937	0.41767	0	0	0	0	0.45898	0.6185	0.56853	0.45996	0	0	0	0.45831	0	0	0.48696	0.69037	0	0
		Eggerthella lenta	0.92923	0.59592	0	0	0.76663	1	0.3817	0.49228	0	0.44406	0	0.37161	0.4714	0.53647	0.39088	0.51186	0	0	0	0.46591	0.44534	0	0	0.72897	0.4802	0.712	0.44708	0.86768	0.40413	0	0	0	0	0	0.38353	0.36366	0.40675	0	0	0	0	0	0	0	0.42521	0	0
		Micrococcaceae	0	0.71092	0	0	0.39047	0.3817	1	0	0	0	0	0	0.45458	0.47892	0.42229	0.41602	0	0	0	0.53941	0	0	0	0	0.74666	0.40238	0.8569	0	0.89525	0.37097	0	0.40998	0.56451	0	0.79722	0.42124	0.78645	0	0	0	0.52832	0	0	0	0.564	0	0
		Propionibacterium	0.50748	0	0	0	0.59499	0.49228	0	1	0.52806	0	0	0	0	0	0	0	0	0.5065	0	0	0	0	0.49812	0.62004	0	0	0	0	0	0	0	0	0	0.52846	0	0	0	0	0	0	0	0.52115	0	0.84576	0	0	0
Bacteroidetes	Bacteroidetes	Allistipes	0	0	0	0	0.64667	0	0	0.52806	1	0.77875	0.77043	0.85033	0.64216	0.71419	0.63622	0	0.38017	0.97276	0	0.53663	0.77477	0.85439	0.94838	0.69292	0	0.40195	0	0	0	0	0	0	0	0.59673	0	0	0	0	0	0	0	0.51719	0	0	0	0	0
		Bacteroides fragilis	0.42342	0.6362	0	0	0.78784	0.44406	0	0	0.77875	1	0.82226	0.9586	0.78301	0.87785	0.79487	0.45373	0.38038	0.77441	0	0.78294	0.89836	0.88544	0.72848	0.68424	0.51846	0.75072	0	0.56787	0	0	0	0	0	0	0.49552	0.57196	0	0	0	0	0.43537	0	0	0	0.60907	0	0
		Bacteroides intestinalis	0	0.54409	0	0	0.64498	0	0	0	0.77043	0.82226	1	0.87961	0.76931	0.75092	0.80764	0	0.48845	0.76707	0	0.69825	0.83449	0.86047	0.72391	0.5195	0.46991	0.56821	0	0.39703	0	0	0	0	0	0	0.46201	0.4791	0	0	0	0	0	0	0	0	0.53349	0	0
		Bacteroides ovatus	0	0.65461	0	0	0.79074	0.37161	0	0	0.85033	0.9586	0.87961	1	0.81844	0.91836	0.84598	0.38676	0.40707	0.83377	0.40875	0.81363	0.94998	0.95279	0.7892	0.66764	0.56716	0.67117	0	0.45813	0	0	0	0	0	0.40184	0.54344	0.59157	0	0	0	0	0.47381	0	0	0	0.64828	0	0
		Bacteroides plebeius	0.44256	0.75044	0	0.40271	0.77026	0.4714	0.45458	0	0.64216	0.78301	0.76931	0.81844	1	0.85474	0.85211	0.74466	0.75312	0.62429	0.48836	0.80274	0.82177	0.80845	0.58978	0.68394	0.64486	0.65798	0	0.57906	0.43078	0	0	0	0	0	0.69896	0.54923	0.48568	0	0	0	0.46153	0	0	0	0.65318	0	0
		Bacteroides splachnicus	0.48081	0.84591	0	0.36952	0.88754	0.53647	0.47892	0	0.71419	0.87785	0.75092	0.91836	0.85474	1	0.88161	0.44481	0.36504	0.71909	0.50479	0.87245	0.9445	0.87796	0.68169	0.7141	0.78515	0.80013	0.50384	0.6046	0.53257	0	0	0	0	0.37463	0.71515	0.70656	0.53286	0	0	0	0.60027	0	0	0	0.82125	0	0
		Bacteroides stercoris	0.3661	0.79347	0	0.57714	0.77167	0.39088	0.42229	0	0.63622	0.79487	0.80764	0.84598	0.85211	0.88161	1	0.41597	0.51279	0.63333	0.44694	0.83167	0.87405	0.8516	0.59236	0.58704	0.73669	0.69617	0.37783	0.55061	0.45945	0	0	0	0	0	0.67991	0.63966	0.60143	0	0	0	0.46325	0	0	0	0.74643	0	0.48717
		Bacteroides uniformis	0.53652	0.46836	0.41441	0	0.5383	0.51186	0.41602	0	0	0.45373	0	0.38676	0.74466	0.44481	0.41597	1	0.70395	0	0	0.37128	0.40415	0.36462	0	0.49608	0	0.47852	0	0.57877	0	0	0	0	0.61657	0	0.57828	0	0	0	0.44726	0	0	0	0	0	0	0	0
		Bacteroides vulgatus	0	0	0.7389	0.39102	0	0	0	0	0.38017	0.38038	0.48845	0.40707	0.75312	0.36504	0.51279	0.70395	1	0	0	0	0.37794	0.42915	0	0	0	0	0	0	0	0	0	0	0	0	0	0	0	0	0	0	0	0	0.40318	0	0	0	0
		Parabacteroides distasonis	0	0	0	0	0.63007	0	0	0.5065	0.97276	0.77441	0.76707	0.83377	0.62429	0.71909	0.63333	0	0	1	0	0.55459	0.77332	0.85663	0.99158	0.69775	0	0.44454	0	0	0	0	0	0	0	0.46324	0	0	0	0	0	0	0	0.39293	0	0	0	0	0
		Prevotella melaninogenica	0	0.39745	0	0	0.42774	0	0	0	0	0	0	0.40875	0.48836	0.50479	0.44694	0	0	0	1	0.67157	0.43123	0	0	0.56163	0.43158	0	0	0	0.52523	0	0	0	0	0.36476	0	0.38263	0.37668	0	0	0	0.42791	0.36357	0	0	0.37859	0	0
		Prevotella oralis	0.3847	0.79138	0	0	0.71337	0.46591	0.53941	0	0.53663	0.78294	0.69825	0.81363	0.80274	0.87245	0.83167	0.37128	0	0.55459	0.67157	1	0.79763	0.77436	0.50939	0.64717	0.74588	0.67325	0.49483	0.55433	0.64744	0	0	0	0	0	0.66806	0.74852	0.5758	0	0	0.37532	0.56169	0	0	0	0.71636	0	0
		Prevotella ruminicola	0.39846	0.74066	0	0.41791	0.84852	0.44534	0	0	0.77477	0.89836	0.83449	0.94998	0.82177	0.9445	0.87405	0.40415	0.37794	0.77332	0.43123	0.79763	1	0.91792	0.73811	0.68027	0.70338	0.73591	0	0.55226	0	0	0	0	0	0.40464	0.6197	0.68399	0.39905	0	0	0	0.51716	0	0	0	0.77558	0	0
		Prevotella tannerae	0	0.65778	0	0	0.74923	0	0	0	0.85439	0.88544	0.86047	0.95279	0.80845	0.87796	0.8516	0.36462	0.42915	0.85663	0	0.77436	0.91792	1	0.82537	0.61736	0.57672	0.575	0	0.37353	0	0	0	0	0	0.36818	0.55082	0.53944	0	0	0	0	0.40324	0	0	0	0.62779	0	0
		Tannerella	0	0	0	0	0.5847	0	0	0.49812	0.94838	0.72848	0.72391	0.7892	0.58978	0.68169	0.59236	0	0	0.99158	0	0.50939	0.73811	0.82537	1	0.68729	0	0.42073	0	0	0	0	0	0	0	0.44155	0	0	0	0	0	0	0	0.3822	0	0	0	0	0
		Uncultured Bacteroidetes	0.65013	0.48668	0	0.36492	0.77503	0.72897	0	0.62004	0.69292	0.68424	0.5195	0.66764	0.68394	0.7141	0.58704	0.49608	0	0.69775	0.56163	0.64717	0.68027	0.61736	0.68729	1	0	0.66569	0	0.68782	0	0	0	0	0	0.45179	0	0	0	0	0	0	0	0.38858	0	0	0.39783	0	0
Cyanobacteria	Cyanobacteria	Uncultured Chroococcales	0.42948	0.92218	0	0	0.68276	0.4802	0.74666	0	0	0.51846	0.46991	0.56716	0.64486	0.78515	0.73669	0	0	0	0.43158	0.74588	0.70338	0.57672	0	0	1	0.69035	0.72681	0.57297	0.76603	0	0.43759	0	0	0	0.83386	0.81733	0.82522	0	0	0	0.66933	0	0	0	0.90991	0	0
Firmicutes	Asteroleplasma	Asteroleplasma	0.73035	0.79367	0	0	0.81427	0.712	0.40238	0	0.40195	0.75072	0.56821	0.67117	0.65798	0.80013	0.69617	0.47852	0	0.44454	0	0.67325	0.73591	0.575	0.42073	0.66569	0.69035	1	0.43082	0.8835	0.49023	0	0	0	0	0	0.63098	0.65469	0.48696	0	0.382	0.36692	0.45029	0	0	0	0.731	0	0
Firmicutes	Bacilli	Aerococcus	0.3939	0.70232	0	0	0.40099	0.44708	0.8569	0	0	0	0	0	0	0.50384	0.37783	0	0	0	0	0.49483	0	0	0	0	0.72681	0.43082	1	0	0.81963	0.39706	0	0.41362	0	0	0.59702	0.42349	0.76146	0	0	0	0.48424	0	0	0	0.55727	0	0
		Aneurinibacillus	0.86253	0.70358	0	0	0.73937	0.86768	0	0	0	0.56787	0.39703	0.45813	0.57906	0.6046	0.55061	0.57877	0	0	0	0.55433	0.55226	0.37353	0	0.68782	0.57297	0.8835	0	1	0.3966	0	0	0	0	0	0.506	0.57268	0.43477	0	0	0	0	0	0	0	0.58881	0	0
		Bacillus	0	0.71131	0	0	0.41767	0.40413	0.89525	0	0	0	0	0	0.43078	0.53257	0.45945	0	0	0	0.52523	0.64744	0	0	0	0	0.76603	0.49023	0.81963	0.3966	1	0	0	0	0	0	0.66821	0.50717	0.81897	0	0	0	0.56709	0	0	0	0.61764	0	0
		Enterococcus	0	0	0	0	0	0	0.37097	0	0	0	0	0	0	0	0	0	0	0	0	0	0	0	0	0	0	0	0.39706	0	0	1	0	0.92675	0	0	0	0	0	0	0	0	0.45365	0	0	0	0	0	0
		Gemella	0	0	0	0	0	0	0	0	0	0	0	0	0	0	0	0	0	0	0	0	0	0	0	0	0.43759	0	0	0	0	0	1	0	0	0	0	0.61837	0	0.77367	0	0.36631	0.40137	0	0	0	0.52406	0	0
		Granulicatella	0	0	0	0	0	0	0.40998	0	0	0	0	0	0	0	0	0	0	0	0	0	0	0	0	0	0	0	0.41362	0	0	0.92675	0	1	0	0	0	0	0	0	0	0	0.463	0	0	0	0	0	0
		Lactobacillus gasseri	0	0	0	0	0	0	0.56451	0	0	0	0	0	0	0	0	0.61657	0	0	0	0	0	0	0	0	0	0	0	0	0	0	0	0	1	0	0.69979	0	0	0	0.60726	0	0	0	0	0	0	0	0
		Lactobacillus plantarum	0	0	0	0.43954	0.45898	0	0	0.52846	0.59673	0	0	0.40184	0	0.37463	0	0	0	0.46324	0.36476	0	0.40464	0.36818	0.44155	0.45179	0	0	0	0	0	0	0	0	0	1	0	0	0	0	0	0	0.38909	0.91156	0	0.45069	0	0	0
		Lactobacillus salivarius	0.3772	0.86512	0	0	0.6185	0.38353	0.79722	0	0	0.49552	0.46201	0.54344	0.69896	0.71515	0.67991	0.57828	0	0	0	0.66806	0.6197	0.55082	0	0	0.83386	0.63098	0.59702	0.506	0.66821	0	0	0	0.69979	0	1	0.64571	0.7039	0	0.57007	0.39959	0.62026	0	0	0	0.76576	0	0
		Lactococcus	0	0.75483	0	0	0.56853	0.36366	0.42124	0	0	0.57196	0.4791	0.59157	0.54923	0.70656	0.63966	0	0	0	0.38263	0.74852	0.68399	0.53944	0	0	0.81733	0.65469	0.42349	0.57268	0.50717	0	0.61837	0	0	0	0.64571	1	0.49714	0.63134	0	0.63753	0.69779	0	0	0	0.85468	0	0
		Staphylococcus	0	0.82173	0	0.39155	0.45996	0.40675	0.78645	0	0	0	0	0	0.48568	0.53286	0.60143	0	0	0	0.37668	0.5758	0.39905	0	0	0	0.82522	0.48696	0.76146	0.43477	0.81897	0	0	0	0	0	0.7039	0.49714	1	0	0	0	0.38056	0	0	0	0.70208	0	0.52833
		Streptococcus bovis	0	0	0	0	0	0	0	0	0	0	0	0	0	0	0	0	0	0	0	0	0	0	0	0	0	0	0	0	0	0	0.77367	0	0	0	0	0.63134	0	1	0	0.55806	0	0	0	0	0	0	0
		Streptococcus intermedius	0	0.37113	0	0	0	0	0	0	0	0	0	0	0	0	0	0.44726	0	0	0	0	0	0	0	0	0	0.382	0	0	0	0	0	0	0.60726	0	0.57007	0	0	0	1	0.77377	0.43947	0	0	0	0	0	0
		Streptococcus mitis	0	0	0	0	0	0	0	0	0	0	0	0	0	0	0	0	0	0	0	0.37532	0	0	0	0	0	0.36692	0	0	0	0	0.36631	0	0	0	0.39959	0.63753	0	0.55806	0.77377	1	0.51914	0	0	0	0.39677	0	0
		Weissella	0	0.59394	0	0	0.45831	0	0.52832	0	0	0.43537	0	0.47381	0.46153	0.60027	0.46325	0	0	0	0.42791	0.56169	0.51716	0.40324	0	0	0.66933	0.45029	0.48424	0	0.56709	0.45365	0.40137	0.463	0	0.38909	0.62026	0.69779	0.38056	0	0.43947	0.51914	1	0	0	0	0.67736	0	0
		Wissella	0	0	0	0.46953	0	0	0	0.52115	0.51719	0	0	0	0	0	0	0	0	0.39293	0.36357	0	0	0	0.3822	0.38858	0	0	0	0	0	0	0	0	0	0.91156	0	0	0	0	0	0	0	1	0	0.39582	0	0	0
Firmicutes	Clostridium cluster I	Clostridia	0	0	0.59713	0	0	0	0	0	0	0	0	0	0	0	0	0	0.40318	0	0	0	0	0	0	0	0	0	0	0	0	0	0	0	0	0	0	0	0	0	0	0	0	0	1	0	0	0	0
	Clostridium cluster III	Clostridium stercorarium	0.36251	0	0	0	0.48696	0	0	0.84576	0	0	0	0	0	0	0	0	0	0	0	0	0	0	0	0	0	0	0	0	0	0	0	0	0	0.45069	0	0	0	0	0	0	0	0.39582	0	1	0	0	0
		Clostridium thermocellum	0.38859	0.89835	0	0	0.69037	0.42521	0.564	0	0	0.60907	0.53349	0.64828	0.65318	0.82125	0.74643	0	0	0	0.37859	0.71636	0.77558	0.62779	0	0.39783	0.90991	0.731	0.55727	0.58881	0.61764	0	0.52406	0	0	0	0.76576	0.85468	0.70208	0	0	0.39677	0.67736	0	0	0	1	0	0.36671
	Clostridium cluster IV	Anaerotruncus colihominis	0	0	0	0	0	0	0	0	0	0	0	0	0	0	0	0	0	0	0	0	0	0	0	0	0	0	0	0	0	0	0	0	0	0	0	0	0	0	0	0	0	0	0	0	0	1	0
		Clostridium cellulosi	0	0.38768	0	0.77817	0	0	0	0	0	0	0	0	0	0	0.48717	0	0	0	0	0	0	0	0	0	0	0	0	0	0	0	0	0	0	0	0	0	0.52833	0	0	0	0	0	0	0	0.36671	0	1
		Clostridium leptum	0	0	0	0.65696	0	0	0	0	0	0	0	0	0	0	0.38149	0	0	0	0	0	0	0	0	0	0	0	0	0	0	0.44811	0	0	0	0	0	0	0.41655	0	0	0	0	0	0	0	0	0	0.93806
		Clostridium orbiscindens	0	0	0	0	0	0	0	0	0	0	0	0	0	0	0	0	0	0	0	0	0	0	0	0	0	0	0	0	0	0	0.52443	0	0	0	0	0.49829	0	0.76498	0	0	0	0	0	0	0	0	0
		Eubacterium siraeum	0	0.81144	0	0.49131	0.4807	0	0.5212	0	0	0.41826	0.50846	0.46322	0.62529	0.64096	0.73146	0	0	0	0	0.62606	0.56914	0.46505	0	0	0.75835	0.64317	0.55154	0.54885	0.57166	0	0	0	0	0	0.64744	0.6462	0.76595	0	0	0	0.48827	0	0	0	0.78698	0	0.69744
		Faecalibacterium prausnitzii	0	0.64154	0	0.44745	0.41297	0.36645	0	0	0	0	0.37253	0.38546	0.50205	0.50865	0.53948	0	0	0	0.45358	0.57567	0.48698	0	0	0	0.60864	0.47641	0	0.56075	0.38497	0	0.39378	0	0	0	0.48652	0.74525	0.50687	0.48114	0	0.49611	0.52954	0	0	0	0.6566	0	0.53268
		Oscillospira guillermondii	0.38325	0.85396	0	0.36474	0.58195	0.409	0.58316	0	0	0.50643	0.53144	0.53146	0.74914	0.68588	0.66301	0.52427	0.51419	0	0	0.62309	0.59306	0.50423	0	0	0.77164	0.62014	0.58442	0.55965	0.58929	0	0	0	0	0	0.74011	0.62873	0.78015	0	0	0	0.51701	0	0	0	0.77727	0	0.46978
		Papillibacter cinnamivorans	0	0.47355	0	0.76692	0	0	0	0	0	0	0	0	0	0	0.55656	0	0	0	0	0	0	0	0	0	0.42326	0	0	0	0	0	0	0	0	0	0	0	0.59015	0	0	0	0	0	0	0	0.46254	0	0.99056
		Ruminococcus bromii	0	0	0	0.70796	0	0	0	0	0	0	0	0	0	0	0.3848	0	0	0	0	0	0	0	0	0	0	0	0	0	0	0	0	0	0	0	0	0	0.45524	0	0	0	0	0	0	0	0	0	0.94712
		Ruminococcus callidus	0	0.85337	0	0	0.61806	0.36575	0.51497	0	0	0.58655	0.58296	0.62189	0.68183	0.77196	0.74662	0	0	0	0.41342	0.73814	0.72993	0.57657	0	0.42784	0.83768	0.76786	0.45308	0.62607	0.56327	0	0.4365	0	0	0	0.77935	0.86613	0.61862	0	0.41746	0.5074	0.68302	0	0	0	0.89609	0	0.44197
		Sporobacter termitidis	0	0.53952	0	0.76578	0	0	0	0	0	0	0.36814	0	0	0	0.5779	0	0	0	0	0	0	0	0	0	0.46411	0.38533	0	0.38907	0	0	0	0	0	0	0.38734	0	0.61971	0	0	0	0	0	0	0	0.50863	0	0.97776
		Subdoligranulum variable at rel.	0	0.57038	0	0	0	0	0	0	0	0	0	0.38386	0.37511	0.5036	0.44036	0	0	0	0.37343	0.62007	0.48866	0	0	0	0.6443	0.46966	0	0.46884	0	0	0.62411	0	0	0	0.43074	0.9021	0	0.77623	0	0.61123	0.54347	0	0	0	0.6887	0	0
	Clostridium cluster IX	Dialister	0.38952	0.92441	0	0	0.70856	0.42903	0.61388	0	0.37981	0.71043	0.61962	0.74488	0.72336	0.88714	0.83175	0	0	0.3939	0.45181	0.86196	0.80458	0.70152	0	0.46125	0.90148	0.76735	0.61638	0.58865	0.68734	0	0	0	0	0	0.80032	0.83846	0.71807	0	0.43464	0.45553	0.66998	0	0	0	0.91888	0	0
		Megamonas hypermegale	0.43393	0.94548	0	0	0.75741	0.49685	0.62957	0	0.37887	0.69502	0.58794	0.72698	0.72667	0.89712	0.81851	0	0	0.38678	0.46182	0.83369	0.81591	0.67872	0	0.46722	0.93234	0.79374	0.65851	0.63225	0.71008	0	0	0	0	0	0.80553	0.83847	0.76485	0	0	0.40309	0.67287	0	0	0	0.93263	0	0
		Megasphaera elsdenii	0.45816	0.95459	0	0	0.75929	0.5196	0.63506	0	0	0.68595	0.58683	0.71489	0.74265	0.88236	0.81603	0.36202	0	0	0.4984	0.84767	0.78871	0.67351	0	0.47413	0.92947	0.78713	0.64412	0.6438	0.72509	0	0	0	0	0	0.81691	0.81759	0.79713	0	0.36685	0.38875	0.6606	0	0	0	0.91904	0	0
		Mitsuokella multiacida	0.54063	0.96313	0	0	0.79615	0.57932	0.57636	0	0.3903	0.72178	0.59541	0.73664	0.74902	0.89141	0.80233	0.39171	0	0.3912	0.46231	0.83872	0.8121	0.70438	0	0.5317	0.90255	0.81148	0.60874	0.69931	0.65199	0	0	0	0	0	0.7944	0.82844	0.73114	0	0.36793	0.39689	0.65833	0	0	0	0.9104	0	0
		Peptococcus niger	0.43934	0	0	0	0	0.49604	0	0	0	0	0	0	0	0	0	0	0	0	0	0	0	0	0	0	0	0	0	0.55042	0	0	0.50447	0	0	0	0	0.40955	0	0.71452	0	0	0	0	0	0	0	0	0
		Phascolarctobacterium faecium	0.45007	0.94651	0	0	0.71203	0.47751	0.6212	0	0	0.65886	0.55029	0.68077	0.71099	0.85759	0.7733	0	0	0	0.44809	0.82314	0.74924	0.65621	0	0.4534	0.90678	0.77384	0.60718	0.62206	0.69392	0	0	0	0	0	0.82453	0.84143	0.7341	0	0.47854	0.47003	0.69091	0	0	0	0.92557	0	0
		Uncultured Selenomonadaceae	0.43472	0.93067	0	0	0.74297	0.50533	0.65021	0	0.38462	0.66851	0.60279	0.70318	0.73917	0.87564	0.81546	0.3709	0	0.3843	0.49961	0.8317	0.781	0.64939	0	0.50101	0.91948	0.80807	0.63241	0.65045	0.73273	0	0	0	0	0	0.8256	0.81485	0.75969	0	0.40253	0.40684	0.70064	0	0	0	0.9105	0	0
		Veillonella	0	0	0	0	0	0	0	0	0	0	0	0	0	0	0	0	0	0	0	0	0	0	0	0	0	0	0	0	0	0	0	0	0	0	0	0	0	0	0.44845	0	0	0	0	0	0	0	0
	Clostridium cluster XI	Anaerovorax odorimutans	0	0.49123	0	0.42181	0	0	0	0	0	0.39366	0	0	0	0.37837	0.46907	0	0	0	0	0.3654	0	0	0	0	0.4097	0.50969	0	0.43695	0	0	0	0	0	0	0.41084	0.49363	0.39807	0	0.61681	0.63284	0.4199	0	0	0	0.52831	0	0.60269
		Clostridium difficile	0	0	0.38941	0	0	0	0	0	0	0	0	0	0	0	0	0	0	0	0	0	-0.36213	0	0	0	0	0	0	0	0	0.48302	0	0.49909	0	0	0	0	0	0	0	0	0	0	0.42027	0	0	0	0
		Clostridium felsineum	0.38486	0.80184	0	0.53807	0.81298	0.49438	0.47562	0	0.56451	0.67963	0.55237	0.76146	0.6935	0.88735	0.78402	0	0	0.51163	0.5178	0.70577	0.85723	0.73224	0.46956	0.54194	0.81559	0.63191	0.52334	0.48462	0.52553	0	0	0	0	0.53905	0.68532	0.67033	0.60509	0	0	0	0.67025	0.42173	0	0	0.83443	0	0
		Peptostreptococcus anaerobius	0	0.72342	0	0	0.49371	0	0.4719	0	0	0.53712	0	0.49061	0.55138	0.65563	0.54234	0.38701	0	0	0	0.60985	0.5109	0.40045	0	0	0.63665	0.68009	0.37106	0.53779	0.53367	0	0	0	0	0	0.71948	0.67253	0.42821	0	0.79086	0.72722	0.66824	0	0	0	0.71949	0	0
	Clostridium cluster XIII	Peptostreptococcus micros	0.537	0.9043	0	0	0.73732	0.57178	0.58156	0	0	0.60452	0.49432	0.61845	0.69498	0.81075	0.738	0.40598	0	0	0.40828	0.75189	0.69002	0.60298	0	0.50921	0.8376	0.72984	0.57855	0.6669	0.61275	0	0	0	0	0	0.77575	0.72815	0.68573	0	0.51956	0.43724	0.64995	0	0	0	0.82426	0	0
	Clostridium cluster XIVa	Anaerostipes caccae	0	0	0	0	0	0	0	0	0	0	0	0	0	0	0	0	0	0	0	0	0	0	0	0	0	0	0	0	0	0	0	0	0	0	0	0	0	0	0	0	0	0	0	0	0	0	0
		Bryantella formatexigens	0	0	0	0	0	0	0	0	0	0	0	0	0	0	0	0	0	0	0	0	0	0	0	0	0	0	0	0	0	0	0.66238	0	0	0	0	0.65036	0	0.89601	0	0.53092	0	0	0	0	0	0	0
		Butyrivibrio crossotus	0	0	0	0	0.36529	0	0	0.36264	0.44262	0	0	0.38482	0	0.38733	0	0	0	0.3631	0.44319	0	0.4504	0	0	0.42441	0	0	0	0	0	0	0	0	0	0.7671	0	0	0	0	0	0	0.39856	0.81744	0	0	0	0	0
		Clostridium colinum	0.43287	0.93732	0	0.36858	0.69869	0.51443	0.67739	0	0	0.55894	0.4504	0.61912	0.67836	0.82285	0.73614	0	0	0	0.4955	0.77059	0.70625	0.61093	0	0.40803	0.92886	0.66875	0.749	0.5553	0.74318	0	0	0	0	0	0.77429	0.76854	0.83165	0	0	0	0.66269	0	0	0	0.90031	0	0
		Clostridium nexile	0	0.52422	0	0.63488	0	0	0	0	0	0	0.44271	0	0.38587	0.36396	0.48783	0	0	0	0	0	0.37096	0	0	0	0.41523	0	0	0	0	0	0	0	0	0	0.37611	0	0.58569	0	0	0	0	0	0	0	0.48977	0	0.81733
		Clostridium sphenoides	0	0.78488	0	0.50498	0.47265	0	0.43371	0	0	0.45525	0.5493	0.51193	0.53979	0.616	0.67002	0	0	0	0	0.57186	0.59976	0.46496	0	0	0.72233	0.59466	0.45122	0.51359	0.48109	0	0	0	0	0	0.63766	0.64998	0.73827	0	0	0	0.44589	0	0	0	0.76288	0	0.66946
		Clostridium symbiosum	0	0	0	0	0	0	0	0	0	0	0	0	0	0	0	0	0	0	0	0	0	0	0	0	0	0	0	0	0	0	0	0	0	0	0	0	0	0	0	0	0	0	0	0	0	0	0
		Coprococcus eutactus	0	0	0	0.40302	0	0	0	0	0	0	0	0	0	0	0	0	0	0	0	0	0	0	0	0	0	0	0	0	0	0	0	0	0	0	0	0	0	0	0	0	0	0	0	0	0	0	0.64409
		Dorea formicigenerans	0	0.61953	0	0.4071	0	0	0	0	0	0	0.44956	0.36162	0.36358	0.41683	0.47901	0	0	0	0	0.42662	0.42291	0	0	0	0.53426	0.44941	0	0.41396	0	0	0	0	0	0	0.48749	0.55622	0.59536	0	0	0	0	0	0	0	0.61082	0.43134	0.66602
		Eubacterium hallii	0	0.42143	0	0	0	0	0	0	0	0.44186	0	0	0	0.38349	0	0.36487	0	0	0	0	0	0	0	0	0	0.52094	0	0.40025	0	0	0	0	0	0	0.5011	0.45373	0	0	0.80452	0.7495	0.4744	0	0	0	0.44942	0	0
		Eubacterium rectale	0	0.81968	0	0	0.60743	0.36655	0.49844	0	0	0.55563	0.50461	0.57206	0.62423	0.71323	0.69509	0.37565	0	0	0.43038	0.6972	0.65101	0.46956	0	0.36322	0.76752	0.69082	0.38886	0.61245	0.54617	0	0	0	0.36253	0	0.79323	0.79658	0.61397	0	0.58441	0.64242	0.64977	0	0	0	0.81656	0	0.44537
		Eubacterium ventriosum	0	0.63029	0	0.56012	0.59595	0	0	0	0.44577	0.52709	0.60902	0.58548	0.5145	0.63816	0.60436	0	0	0.37711	0	0.47299	0.62477	0.49816	0	0.36394	0.51275	0.56017	0	0.4382	0	0	0	0	0	0	0.48636	0.41045	0.52932	0	0	0	0.37524	0	0	0	0.62075	0.38906	0.55501
		Lachnobacillus bovis	0	0.38146	0	0	0	0	0	0	0	0	0	0	0	0	0	0	0	0	0	0.41199	0.36406	0	0	0	0.50953	0.37482	0	0.46549	0	0	0.66379	0	0	0	0	0.80018	0	0.86549	0	0.66686	0.49812	0	0	0	0.50979	0	0
		Lachnospira pectinoschiza	0	0.41628	0	0.79206	0	0	0	0	0	0	0	0	0	0	0.58098	0	0	0	0	0	0	0	0	0	0.39391	0	0	0	0	0	0	0	0	0	0	0	0.5256	0	0	0	0	0	0	0	0.41776	0	0.9138
		Outgrouping clostridium cluster XIVa	0	0.5529	0	0.56976	0	0	0	0	0	0	0.43939	0	0	0	0.47065	0	0	0	0	0	0	0	0	0	0.45068	0.37839	0	0.37587	0	0	0	0	0	0	0.40496	0	0.64284	0	0	0	0	0	0	0	0.50324	0	0.79741
		Roseburia intestinalis	0	0.57529	0	0.47395	0	0	0	0	0	0	0.46807	0.38554	0.38313	0.4242	0.44344	0	0	0	0	0.38067	0.44152	0	0	0	0.48345	0.39411	0	0.36321	0	0	0	0	0	0	0.44398	0.47722	0.53529	0	0	0	0.40403	0	0	0	0.5929	0	0.66049
		Ruminococcus gnavus	0	0.51989	0	0.65786	0	0	0	0	0	0	0.40565	0	0	0	0.4829	0	0	0	0	0	0	0	0	0	0.41683	0	0	0	0	0	0	0	0	0	0	0	0.63105	0	0	0	0	0	0	0	0.4737	0	0.8603
		Ruminococcus lactaris	0	0.86965	0	0.37095	0.58356	0.38276	0.53309	0	0	0.57991	0.54312	0.59213	0.58462	0.73321	0.7161	0	0	0	0	0.6956	0.67639	0.53265	0	0	0.82561	0.72699	0.58406	0.59709	0.61627	0	0	0	0	0	0.70057	0.78411	0.75172	0	0	0.36629	0.56017	0	0	0	0.85898	0.40123	0.5286
		Ruminococcus obeum	0	0.37456	0	0.69654	0	0	0	0	0	0	0	0	0	0	0.41611	0	0	0	0	0	0	0	0	0	0	0	0	0	0	0	0	0	0	0	0	0	0.49109	0	0	0	0	0	0	0	0	0	0.9384
	Clostridium cluster XV	Anaerofustis	0	0.69811	0	0	0.46862	0	0.44063	0	0	0.60805	0.36455	0.53021	0.49628	0.63237	0.54075	0	0	0	0	0.61202	0.54735	0.41646	0	0	0.66068	0.68505	0.3869	0.51308	0.55519	0	0	0	0	0	0.69772	0.73946	0.44853	0	0.6755	0.69603	0.7101	0	0	0	0.70928	0	0
		Eubacterium limosum	0.40171	0.85167	0	0	0.58281	0.4697	0.77156	0	0	0.48745	0	0.48138	0.53497	0.71513	0.62063	0	0	0	0	0.72819	0.55446	0.44015	0	0	0.8947	0.67734	0.83081	0.55249	0.85444	0	0	0	0	0	0.74169	0.76917	0.79416	0	0	0.41433	0.67285	0	0	0	0.81203	0	0
	Clostridium cluster XVI	Bulleidia moorei	0	0.72954	0	0	0.631	0	0.46491	0	0	0.67132	0.55307	0.66386	0.58398	0.76688	0.66817	0	0	0	0.37626	0.76875	0.71211	0.5719	0	0.42357	0.79204	0.71113	0.42917	0.5671	0.55066	0	0.41747	0	0	0	0.69784	0.88172	0.44131	0.40838	0.48668	0.62664	0.7799	0	0	0	0.7846	0	0
		Eubacterium biforme	0	0	0	0	0	0	0	0	0	0	0	0	0	0	0	0	0	0	0	0	0	0	0	0	0	0	0	0	0	0	0.68157	0	0	0	0	0.58176	0	0.95668	0	0.56164	0	0	0	0	0	0	0
		Eubacterium cylindroides	0.62545	0.94516	0	0	0.84126	0.65369	0.57826	0	0.38329	0.73055	0.61861	0.72155	0.75169	0.88211	0.8084	0.45067	0	0.39115	0.42885	0.82829	0.8134	0.67098	0	0.57794	0.90564	0.88354	0.57862	0.79188	0.65373	0	0	0	0	0	0.78463	0.84791	0.7083	0	0.36282	0.41695	0.63064	0	0	0	0.91206	0	0
	Clostridium cluster XVII	Catenibacterium mitsuokai	0	0.78623	0	0	0.6142	0	0.48322	0	0	0.63895	0.5407	0.64867	0.64394	0.76481	0.70858	0	0	0	0.37971	0.73431	0.71904	0.57715	0	0.37718	0.80502	0.69951	0.43422	0.55704	0.53926	0	0.43321	0	0	0	0.75702	0.89843	0.51581	0.37233	0.46368	0.61239	0.77945	0	0	0	0.84272	0	0
		Lactobacillus catenaformis	0.39309	0.8827	0	0	0.7693	0.41778	0.53393	0	0.46342	0.74179	0.65164	0.7721	0.73395	0.88473	0.82676	0	0	0.48353	0.40293	0.81614	0.84365	0.76485	0.44678	0.44923	0.84527	0.72829	0.51427	0.54969	0.5649	0	0	0	0	0	0.7958	0.75881	0.67297	0	0	0	0.5487	0	0	0	0.86696	0	0
	Clostridium cluster XVIII	Clostridium ramosum	0.85221	0.49194	0	0.47373	0.77832	0.89897	0	0.6283	0.41917	0.5415	0	0.46599	0.53213	0.55337	0.43336	0.57443	0	0.37775	0	0.39522	0.54298	0.39832	0	0.80809	0.36927	0.67558	0	0.83158	0	0	0	0	0	0.40273	0	0	0	0	0	0	0	0	0	0.39323	0.37549	0	0
		Coprobacillus catenaformis	0.38815	0.91125	0	0.50001	0.69809	0.43147	0.51114	0	0	0.65433	0.62851	0.68616	0.71104	0.82498	0.83599	0	0	0	0.38923	0.74901	0.77575	0.63695	0	0.41334	0.86944	0.76754	0.51729	0.64395	0.58644	0	0	0	0	0	0.76412	0.81731	0.74234	0	0	0.39278	0.65185	0	0	0	0.91885	0	0.56672
	Uncultured Clostridiales	Uncultured Clostridiales I	0.65421	0.95132	0	0.38599	0.86296	0.71575	0.60699	0	0.40759	0.71408	0.54494	0.72125	0.7625	0.90092	0.78772	0.47545	0	0.39758	0.5012	0.83041	0.80481	0.66797	0	0.63934	0.88255	0.8566	0.62832	0.78401	0.66893	0	0	0	0	0	0.78897	0.79197	0.71072	0	0.36686	0.39508	0.63877	0	0	0	0.88033	0	0
		Uncultured Clostridiales II	0	0	0	0	0	0	0	0	0	0.48831	0.40082	0.46861	0	0.42597	0.37056	0	0	0.39148	0	0.44431	0.43761	0.41919	0.36675	0	0	0.48076	0	0	0	0	0	0	0	0	0	0.59503	0	0.45018	0	0.40595	0.5007	0	0	0	0.37531	0	0
Firmicutes	Uncultured Mollicutes	Uncultured Mollicutes	0.4728	0.95666	0	0	0.7707	0.51842	0.64046	0	0.38804	0.70903	0.5989	0.72886	0.7409	0.89533	0.81785	0.38519	0	0.38124	0.43256	0.82677	0.79116	0.67985	0	0.4771	0.91778	0.80578	0.64274	0.65386	0.7079	0	0	0	0	0	0.83134	0.81639	0.75954	0	0.42521	0.41791	0.70139	0	0	0	0.92461	0	0
Fusobacteria	Fusobacteria	Fusobacteria	0.39311	0.86104	0	0	0.58389	0.47338	0.74552	0	0	0.42645	0	0.44813	0.52886	0.68289	0.62246	0	0	0	0.37423	0.7138	0.55156	0.45535	0	0	0.92196	0.61781	0.768	0.5265	0.80175	0	0.37528	0	0	0	0.75332	0.77548	0.83526	0	0	0.38482	0.56931	0	0	0	0.82317	0	0
Proteobacteria	Gammaproteobacteria	Aeromonas	0	0	0	0	0	0	0	0	0	0	0	0	0	0	0	0	0	0	0	0	0	0	0	0	0	0	0	0	0	0	0	0	0	0	0	0	0	0	0	0	0	0	0	0	0	0	0
	Betaproteobacteria	Alcaligenes faecalis	0	0	0	0	0	0	0	0	0	0	0	0	0	0	0	0	0	0	0	0	0	0	0	0	0	0	0	0	0	0	0	0	0	0	0	0	0	0	0	0	0	0.3706	0	0	0	0	0
	Gammaproteobacteria	Anaerobiospirillum	0	0	0	0	0	0	0	0	0	0	0	0	0	0	0	0	0	0	0	0	0	0	0.39425	0	0	0.37123	0	0	0	0	0	0	0	0	0	0	0	0	0	0	0	0	0	0	0	0.54931	0
	Betaproteobacteria	Aquabacterium	0	0	0	0	0	0	0	0	0.65848	0.49425	0.56812	0.529	0.40875	0.45832	0.4001	0	0	0.7764	0	0.37534	0.4915	0.57672	0.83429	0.54116	0	0.40329	0	0	0	0	0	0	0	0	0	0	0	0	0	0	0	0	0	0	0	0	0
	Proteobacteria	Bilophila	0.59026	0.90709	0	0	0.7677	0.57886	0.59492	0	0	0.6924	0.54368	0.65729	0.68898	0.84	0.76204	0.40793	0	0.36623	0.39938	0.76281	0.72955	0.59505	0	0.55895	0.82419	0.87895	0.58013	0.73885	0.68431	0	0	0	0	0	0.77758	0.70578	0.68491	0	0.4816	0.39528	0.63596	0	0	0	0.85186	0	0.39253
		Burkholderia	0	0	0	0.36644	0.60769	0	0	0.81162	0.69297	0.45105	0.3729	0.52231	0	0.42806	0	0	0	0.61961	0	0	0.50012	0.51636	0.57906	0.50449	0	0	0	0	0	0	0	0	0	0.71654	0	0	0	0	0	0	0	0.70891	0	0.72345	0	0	0
		Campylobacter	0.44027	0.95447	0	0.39114	0.76923	0.49748	0.60961	0	0.40474	0.70752	0.61196	0.75072	0.7606	0.90559	0.84256	0.38236	0	0.40262	0.46285	0.83676	0.82925	0.70622	0	0.48789	0.91395	0.78331	0.62004	0.63447	0.65959	0	0	0	0	0	0.8284	0.827	0.74945	0	0.3758	0.41636	0.64574	0	0	0	0.92313	0	0.3715
		Desulfovibrio	0	0	0	0	0	0	0	0	0	0	0	0	0	0	0	0	0	0.36594	0	0	0	0	0.42842	0	0	0	0	0	0	0	0	0	0	0	0	0	0	0	0	0	0	0	0	0	0	0	0
		Enterobacter aerogenes	0	-0.53973	0	0	-0.49705	-0.37313	0	0	0	-0.40528	-0.43222	-0.44068	-0.58271	-0.52075	-0.49877	-0.39152	-0.3832	0	0	-0.46997	-0.45521	-0.4332	0	-0.45356	-0.52012	-0.46672	0	-0.46771	0	0	0	0	0	0	-0.43685	-0.45905	0	0	0	0	-0.50367	0	0	0	-0.47006	0	0
		Escherichia coli	0	-0.3697	0	0	0	0	0	0	0	0	0	0	0	0	0	0	0	0	-0.38606	0	0	0	0	0	-0.45783	0	0	0	0	0	0	0	0	0	-0.42095	-0.50134	0	0	0	0	-0.55504	0	0	0	-0.50104	0	0
		Haemophilus	0	0	0	0	0	0	0	0	0	0	0	0	0	0	0	0	0	0	0	0	0	0	0	0	0	0	0	0	0	0	0	0	0	0	0	0	0	0	0	0	0	0	0	0	0	0.53163	0
		Helicobacter	0.47089	0.79041	0	0.56502	0.83911	0.6225	0.47228	0	0.56288	0.65577	0.49816	0.7234	0.73107	0.86282	0.74139	0.42831	0	0.48953	0.56096	0.6914	0.81232	0.68407	0.44452	0.6633	0.77196	0.6544	0.50324	0.59487	0.49991	0	0	0	0	0.62013	0.66963	0.65277	0.55922	0	0	0	0.68664	0.49822	0	0	0.79041	0	0
		Klebisiella pneumoniae	0	-0.51145	0	0	-0.52542	0	0	0	0	-0.41393	-0.43744	-0.43828	-0.57545	-0.52469	-0.49571	-0.36984	-0.38618	0	-0.38043	-0.49111	-0.46661	-0.43036	0	-0.45384	-0.48256	0	0	-0.36705	0	0	0	0	0	0	-0.39247	-0.41342	0	0	0	0	-0.44234	0	0	0	-0.52876	0	0
		Leminorella	0	0	0	0	0	0	0	0.38063	0	0	0	0	0	0	0	0	0	0	0	0	0	0	0	0	0	0	0	0	0	0	0	0	0	0.69198	0	0	0	0	0	0	0	0.75955	0	0	0	0	0
		Methylobacterium	0.46913	0.91723	0	0.37235	0.74711	0.47594	0.63332	0	0	0.60719	0.59248	0.63701	0.71928	0.81253	0.80263	0.44648	0	0	0.37017	0.74236	0.72317	0.58485	0	0.40178	0.88175	0.78226	0.54329	0.66037	0.64391	0	0	0	0.38326	0	0.87712	0.78415	0.73963	0	0.49972	0.47268	0.6338	0	0	0	0.87807	0	0.42489
		Moraxellaceae	0	0	0	0	0	0	0	0	0	0	0	0	0	0	0	0	0	0	0.38695	0	0	0	0	0	0	0	0	0	0	0	0	0	0	0	0	-0.36784	0	0	0	0	0	0	0	0	-0.40027	0	0
		Novosphingobium	0.45341	0.58721	0	0	0.49937	0.52735	0.71695	0	0	0	0	0	0.42635	0.48354	0.43815	0	0	0	0.59287	0.60154	0	0	0	0.44307	0.54979	0.46763	0.58309	0.44751	0.83208	0	0	0	0	0	0.51874	0	0.63032	0	0.3982	0	0.42952	0	0	0	0.42291	0	0
		Oceanospirillum	0.44939	0.94174	0	0	0.79533	0.48801	0.60049	0	0.42654	0.71897	0.64218	0.76082	0.77422	0.91322	0.84788	0.38762	0	0.42387	0.46746	0.84679	0.82815	0.71708	0.38171	0.48931	0.91578	0.79173	0.59718	0.6288	0.66149	0	0	0	0	0	0.83294	0.84168	0.72951	0	0.38607	0.42699	0.67987	0	0	0	0.92523	0	0
		Oxalobacter formigenes	0	0	0	0.45163	0.44271	0	0	0.67281	0.69034	0	0	0.43915	0	0.38407	0	0	0	0.62088	0.38723	0	0.45945	0.43528	0.62287	0.54863	0	0	0	0	0	0	0	0	0	0.86032	0	0	0	0	0	0	0	0.93833	0	0.45177	0	0	0
		Proteus	0	0	0	0	0	0	0	0	0	0	0	0	-0.37609	0	0	0	0	0	0	0	0	0	0	0	-0.37499	0	0	0	0	0	0	0	0	0	0	-0.39327	0	0	0	0	-0.41558	0	0	0	0	0.70497	0
		Pseudomonas	0	0	0	0	0	0	0	0	0	0	0	0	0	0	0	0	0	0	0.59113	0	0	0	0	0	0	0	0	0	0	0	0	0	0	0	0	0	0	0	0	0	0	0	0	0	0	0	0
		Serratia	0	0	0	0	0	0	0	0	0	0	0	0	0	0	0	0	0	0	0	0	-0.39684	0	0	0	-0.37683	0	0	0	0	0	0	0	0	0	0	-0.43684	0	0	0	0	-0.49508	0	0	0	-0.4153	0.3974	0
		Sutterella wadsworthia	0	0	0	0	0.41935	0	0	0.46045	0.72147	0.51387	0.55453	0.56644	0.4386	0.50566	0.4119	0	0	0.8206	0	0.37287	0.54085	0.61196	0.87788	0.61225	0	0.40141	0	0	0	0	0	0	0	0	0	0	0	0	0	0	0	0	0	0	0	0	0
		Vibrio	0	0	0	0	0	0	0	0	0.46606	0	0	0	0	0	0	0	0	0.52173	0	0	0	0	0.5658	0	0	0	0	0	0	0	0	0	0	0	0	0	0	0	0	0	0	0	0	0	0	0	0
		Xanthomonadaceae	0	0	0	0.53178	0	0	0.40465	0	0	0	0	0	0	0	0.42389	0	0	0	0.54888	0	0	0	0	0	0	0	0	0	0.56389	0	0	0	0	0	0	0	0.56728	0	0	0	0	0	0	0	0	0	0.59061
		Yersinia	0	-0.46558	0	0	-0.48696	0	0	0	0	0	-0.38193	-0.36322	-0.51057	-0.44527	-0.44135	0	0	0	0	-0.45192	-0.40451	-0.36797	0	-0.4063	-0.44961	0	0	-0.37502	0	0	0	0	0	0	0	-0.39053	0	0	0	0	-0.3877	0	0	0	-0.47439	0	0
Spirochaetes	Spirochaetes	Brachyspira	0.43351	0.95505	0	0.36637	0.75661	0.48436	0.65113	0	0.41544	0.705	0.62571	0.74969	0.76813	0.89639	0.84204	0.39938	0	0.41373	0.47067	0.84316	0.82644	0.72104	0.37054	0.46804	0.92985	0.77674	0.63898	0.61854	0.69417	0	0	0	0	0	0.84389	0.82512	0.76298	0	0.36567	0.36955	0.67735	0	0	0	0.91459	0	0.36536
Verrucomicrobia	Verrucomicrobia	Akkermansia	0	0	0	0	0	0	0	0.36342	0.44596	0	0	0.38287	0	0.38322	0	0	0	0.36642	0.43978	0	0.44486	0	0	0.41605	0	0	0	0	0	0	0	0	0	0.77051	0	0	0	0	0	0	0.39008	0.82408	0	0	0	0	0
[truncated: 83 more columns]

## Sheet: C Correlation  CS7-30
Phylum	Order	OTUs	Actinomycetaceae	Atopobium	Bifidobacterium	Collinsella	Corynebacterium	Eggerthella lenta	Micrococcaceae	Propionibacterium	Allistipes	Bacteroides fragilis	Bacteroides intestinalis	Bacteroides ovatus	Bacteroides plebeius	Bacteroides splachnicus	Bacteroides stercoris	Bacteroides uniformis	Bacteroides vulgatus	Parabacteroides distasonis	Prevotella melaninogenica	Prevotella oralis	Prevotella ruminicola	Prevotella tannerae	Tannerella	Uncultured Bacteroidetes	Uncultured Chroococcales	Asteroleplasma	Aerococcus	Aneurinibacillus	Bacillus	Enterococcus	Gemella	Granulicatella	Lactobacillus gasseri	Lactobacillus plantarum	Lactobacillus salivarius	Lactococcus	Staphylococcus	Streptococcus bovis	Streptococcus intermedius	Streptococcus mitis	Weissella	Wissella	Clostridia	Clostridium stercorarium	Clostridium thermocellum	Anaerotruncus colihominis	Clostridium cellulosi
Actinobacteria	Actinobacteria	Actinomycetaceae	1	0.4176	0.5013	0.44251	0.75525	0.72672	0.43653	0.43678	0.64671	0	0	0.63867	0.38943	0.43455	0	0	0	0	0	0.57848	0.6992	0.73694	0.55965	0	0	0.42323	0.44422	0	0.45806	0	0.38507	0	0	0	0	0	0.42883	0	0	0	0	0.39289	0	0.49468	0.43959	0.43001	0
		Atopobium	0.4176	1	0	0.89151	0.46738	0.7083	0.59893	0.44579	0.87226	0	0	0.61991	0.78299	0.91966	0.65634	0	0	0.72828	0.66228	0.73665	0.50092	0.75028	0.91074	0.72573	0.79349	0.80184	0.48035	0.76477	0.62217	0.48379	0.78961	0.73564	0	0	0.92773	0.5862	0.48631	0	0.44624	0	0.67809	0.76982	0	0.67409	0.83592	0.45206	0.57259
		Bifidobacterium	0.5013	0	1	0	0.48058	0	0	0	0	0	0	0	0	0	0	0	0	0	0	0	0.61969	0	0	0	0	0	0	0	0	0	0	0	0	0	0	0	0	0	0	0	0	0	0	0	0	0	0
		Collinsella	0.44251	0.89151	0	1	0.45127	0.73612	0.65479	0.58	0.80388	0	0	0.49888	0.62326	0.81059	0.52736	0	0	0.67715	0.50536	0.5722	0.3787	0.67043	0.86364	0.60834	0.75757	0.77381	0.60583	0.73331	0.6863	0.53736	0.79915	0.75295	0	0	0.89734	0.53801	0.53803	0	0	0	0.60947	0.71205	0	0.66098	0.69648	0.57902	0.52167
		Corynebacterium	0.75525	0.46738	0.48058	0.45127	1	0.63148	0	0.38499	0.64294	0.53425	0	0.73069	0.44027	0.52888	0.40015	0	0	0.41317	0	0.57727	0.83945	0.60508	0.57897	0	0	0	0	0.4197	0	0	0.50305	0	0	0	0.38445	0	0	0	0	0	0	0	0	0	0.5257	0.38281	0
		Eggerthella lenta	0.72672	0.7083	0	0.73612	0.63148	1	0.77216	0.75273	0.83736	0	0	0.61315	0.61405	0.73485	0.48198	0	0	0.39354	0.51403	0.71098	0.4903	0.73666	0.76124	0.63308	0.70536	0.58756	0.77141	0.63199	0.82344	0.41945	0.67967	0.54318	0	0	0.67407	0	0.71607	0	0	0	0.65005	0.61503	0	0.65572	0.70081	0.75162	0
		Micrococcaceae	0.43653	0.59893	0	0.65479	0	0.77216	1	0.80413	0.722	0	0	0	0.47468	0.57525	0	0	0	0	0.38623	0.42399	0	0.65596	0.63625	0.57783	0.71735	0.6239	0.84647	0.55541	0.97787	0	0.45016	0.44587	0	0	0.62793	0	0.97208	0	0.38771	0	0.53141	0.61386	0.66934	0.78595	0.55932	0.79479	0
		Propionibacterium	0.43678	0.44579	0	0.58	0.38499	0.75273	0.80413	1	0.59217	0	0	0	0	0.45076	0	0	0	0	0	0	0	0.50757	0.54173	0.37399	0.44512	0	0.996	0.38634	0.89105	0	0.43555	0.44217	0	0	0.4407	0	0.8102	0	0	0	0	0.53139	0	0.38577	0.48731	0.99923	0
Bacteroidetes	Bacteroidetes	Allistipes	0.64671	0.87226	0	0.80388	0.64294	0.83736	0.722	0.59217	1	0.52474	0	0.80535	0.86911	0.92844	0.77221	0	0.41658	0.7242	0.61562	0.79108	0.63473	0.92876	0.95921	0.72163	0.75084	0.74979	0.62052	0.70732	0.74121	0	0.72324	0.61572	0	0	0.82722	0.4291	0.6423	0	0.39052	0	0.68026	0.72599	0.4612	0.74533	0.7956	0.5894	0.54616
		Bacteroides fragilis	0	0	0	0	0.53425	0	0	0	0.52474	1	0.75817	0.82966	0.55389	0.50056	0.63921	0.87514	0.48745	0.42308	0	0.41231	0.58634	0.4887	0.48695	0	0	0	0	0	0	0	0	0	0	0	0	0	0	0	0	0	0.53542	0	0	0	0.38585	0	0.37684
		Bacteroides intestinalis	0	0	0	0	0	0	0	0	0	0.75817	1	0.61826	0.55684	0	0.78023	0.94096	0.80017	0.4127	0	0	0.45567	0.44944	0	0	0	0	0	0	0	0	0	0	0	0	0	0	0	0	0	0	0	0	0	0	0	0	0.54048
		Bacteroides ovatus	0.63867	0.61991	0	0.49888	0.73069	0.61315	0	0	0.80535	0.82966	0.61826	1	0.79491	0.74742	0.76802	0.62161	0.54823	0.60608	0.4832	0.74733	0.78536	0.78466	0.75849	0.50816	0.42962	0.46233	0	0.46581	0	0	0.53738	0	0	0	0.49701	0.45677	0	0	0	0	0.55325	0.4135	0	0.44568	0.61395	0	0.46268
		Bacteroides plebeius	0.38943	0.78299	0	0.62326	0.44027	0.61405	0.47468	0	0.86911	0.55389	0.55684	0.79491	1	0.90664	0.91688	0.44173	0.69645	0.75181	0.76372	0.83185	0.5895	0.81473	0.86447	0.79506	0.67911	0.57517	0	0.67168	0.47826	0	0.63548	0.59646	0	0	0.71655	0.49058	0	0	0.53336	0	0.68248	0.55714	0	0.53205	0.67733	0	0.68635
		Bacteroides splachnicus	0.43455	0.91966	0	0.81059	0.52888	0.73485	0.57525	0.45076	0.92844	0.50056	0	0.74742	0.90664	1	0.80784	0	0.46572	0.76236	0.73285	0.81635	0.59757	0.81252	0.95435	0.78369	0.78674	0.75566	0.47925	0.79855	0.60843	0.46462	0.81392	0.71011	0	0	0.90185	0.60358	0.47133	0	0.5489	0	0.75662	0.77863	0	0.62574	0.82016	0.45468	0.63932
		Bacteroides stercoris	0	0.65634	0	0.52736	0.40015	0.48198	0	0	0.77221	0.63921	0.78023	0.76802	0.91688	0.80784	1	0.6479	0.8109	0.71811	0.52937	0.64083	0.58038	0.75805	0.79336	0.58704	0.52195	0.4527	0	0.55474	0	0	0.55108	0.4972	0	0	0.59368	0.49322	0	0	0	0	0.57735	0.5063	0	0.41577	0.58822	0	0.75325
		Bacteroides uniformis	0	0	0	0	0	0	0	0	0	0.87514	0.94096	0.62161	0.44173	0	0.6479	1	0.63417	0	0	0	0.38167	0	0	0	0	0	0	0	0	0	0	0	0	0	0	0	0	0	0	0	0	0	0	0	0	0	0
		Bacteroides vulgatus	0	0	0	0	0	0	0	0	0.41658	0.48745	0.80017	0.54823	0.69645	0.46572	0.8109	0.63417	1	0.71244	0	0	0.46027	0.507	0.49327	0	0	0	0	0	0	0	0	0	0	0	0	0	0	0	0	0	0	0	0	0	0	0	0.80422
		Parabacteroides distasonis	0	0.72828	0	0.67715	0.41317	0.39354	0	0	0.7242	0.42308	0.4127	0.60608	0.75181	0.76236	0.71811	0	0.71244	1	0.43533	0.52568	0.55013	0.69709	0.84011	0.45443	0.52077	0.62736	0	0.60387	0	0	0.60885	0.72038	0	0	0.72012	0	0	0	0	0	0.48474	0.58589	0	0.43455	0.68096	0	0.90358
		Prevotella melaninogenica	0	0.66228	0	0.50536	0	0.51403	0.38623	0	0.61562	0	0	0.4832	0.76372	0.73285	0.52937	0	0	0.43533	1	0.87525	0	0.46743	0.59735	0.92619	0.59677	0.41377	0	0.56916	0.38977	0	0.53141	0.60236	0	0	0.64865	0.40596	0	0	0.64065	0	0.63858	0.38068	0	0	0.42632	0	0
		Prevotella oralis	0.57848	0.73665	0	0.5722	0.57727	0.71098	0.42399	0	0.79108	0.41231	0	0.74733	0.83185	0.81635	0.64083	0	0	0.52568	0.87525	1	0.64877	0.70044	0.75677	0.83199	0.60133	0.4882	0	0.65015	0.44883	0	0.61827	0.53866	0	0	0.66673	0.44699	0	0	0.54967	0	0.611	0.50425	0	0.43848	0.61183	0	0
		Prevotella ruminicola	0.6992	0.50092	0.61969	0.3787	0.83945	0.4903	0	0	0.63473	0.58634	0.45567	0.78536	0.5895	0.59757	0.58038	0.38167	0.46027	0.55013	0	0.64877	1	0.70255	0.6294	0	0	0	0	0.49446	0	0	0.48278	0	0	0	0.42517	0.41193	0	0	0	0	0	0.39486	0	0	0.55276	0	0.45064
		Prevotella tannerae	0.73694	0.75028	0	0.67043	0.60508	0.73666	0.65596	0.50757	0.92876	0.4887	0.44944	0.78466	0.81473	0.81252	0.75805	0	0.507	0.69709	0.46743	0.70044	0.70255	1	0.88535	0.53347	0.63816	0.68243	0.53673	0.63556	0.65303	0	0.6133	0.44277	0	0	0.70421	0	0.60877	0	0	0	0.52574	0.69276	0.47423	0.73418	0.72184	0.50258	0.51601
		Tannerella	0.55965	0.91074	0	0.86364	0.57897	0.76124	0.63625	0.54173	0.95921	0.48695	0	0.75849	0.86447	0.95435	0.79336	0	0.49327	0.84011	0.59735	0.75677	0.6294	0.88535	1	0.68346	0.7439	0.77776	0.5674	0.77464	0.66528	0.42798	0.79587	0.71231	0	0	0.8809	0.51297	0.5441	0	0.43221	0	0.67291	0.77991	0	0.67605	0.82301	0.54129	0.67553
		Uncultured Bacteroidetes	0	0.72573	0	0.60834	0	0.63308	0.57783	0.37399	0.72163	0	0	0.50816	0.79506	0.78369	0.58704	0	0	0.45443	0.92619	0.83199	0	0.53347	0.68346	1	0.68325	0.52848	0.40595	0.56146	0.58537	0	0.57298	0.63133	0	0	0.69405	0	0.46252	0	0.57817	0	0.70387	0.47377	0	0.50278	0.50638	0.37443	0
Cyanobacteria	Cyanobacteria	Uncultured Chroococcales	0	0.79349	0	0.75757	0	0.70536	0.71735	0.44512	0.75084	0	0	0.42962	0.67911	0.78674	0.52195	0	0	0.52077	0.59677	0.60133	0	0.63816	0.7439	0.68325	1	0.72256	0.49542	0.86768	0.69236	0	0.70155	0.56811	0	0	0.82377	0.4923	0.64425	0	0.67148	0.50714	0.73395	0.6768	0.39522	0.77074	0.7646	0.44384	0.41903
Firmicutes	Asteroleplasma	Asteroleplasma	0.42323	0.80184	0	0.77381	0	0.58756	0.6239	0	0.74979	0	0	0.46233	0.57517	0.75566	0.4527	0	0	0.62736	0.41377	0.4882	0	0.68243	0.77776	0.52848	0.72256	1	0	0.66435	0.58158	0.46107	0.61054	0.57732	0	0	0.85718	0	0.52377	0	0.44161	0	0.59444	0.7481	0.61492	0.86063	0.66017	0	0.46575
Firmicutes	Bacilli	Aerococcus	0.44422	0.48035	0	0.60583	0	0.77141	0.84647	0.996	0.62052	0	0	0	0	0.47925	0	0	0	0	0	0	0	0.53673	0.5674	0.40595	0.49542	0	1	0.42076	0.92455	0	0.44515	0.4593	0	0	0.48287	0	0.85077	0	0	0	0.39534	0.56791	0	0.44907	0.50885	0.99442	0
		Aneurinibacillus	0	0.76477	0	0.73331	0.4197	0.63199	0.55541	0.38634	0.70732	0	0	0.46581	0.67168	0.79855	0.55474	0	0	0.60387	0.56916	0.65015	0.49446	0.63556	0.77464	0.56146	0.86768	0.66435	0.42076	1	0.54309	0	0.73484	0.54091	0	0	0.81409	0.63081	0.48799	0.4861	0.79211	0.54297	0.64891	0.76406	0	0.60865	0.74495	0.39115	0.52056
		Bacillus	0.45806	0.62217	0	0.6863	0	0.82344	0.97787	0.89105	0.74121	0	0	0	0.47826	0.60843	0	0	0	0	0.38977	0.44883	0	0.65303	0.66528	0.58537	0.69236	0.58158	0.92455	0.54309	1	0	0.49102	0.51446	0	0	0.64403	0	0.95331	0	0	0	0.55234	0.65151	0.5733	0.70575	0.58808	0.88476	0
		Enterococcus	0	0.48379	0	0.53736	0	0.41945	0	0	0	0	0	0	0	0.46462	0	0	0	0	0	0	0	0	0.42798	0	0	0.46107	0	0	0	1	0.41658	0.71913	0	0	0.59828	0	0	0	0	0	0.56929	0	0	0	0	0	0
		Gemella	0.38507	0.78961	0	0.79915	0.50305	0.67967	0.45016	0.43555	0.72324	0	0	0.53738	0.63548	0.81392	0.55108	0	0	0.60885	0.53141	0.61827	0.48278	0.6133	0.79587	0.57298	0.70155	0.61054	0.44515	0.73484	0.49102	0.41658	1	0.56611	0	0	0.78328	0.67297	0	0	0.40524	0	0.5229	0.68781	0	0.50893	0.78781	0.44051	0.47077
		Granulicatella	0	0.73564	0	0.75295	0	0.54318	0.44587	0.44217	0.61572	0	0	0	0.59646	0.71011	0.4972	0	0	0.72038	0.60236	0.53866	0	0.44277	0.71231	0.63133	0.56811	0.57732	0.4593	0.54091	0.51446	0.71913	0.56611	1	0	0	0.79522	0	0	0	0	0	0.70485	0.52919	0	0	0.56727	0.4421	0.64111
		Lactobacillus gasseri	0	0	0	0	0	0	0	0	0	0	0	0	0	0	0	0	0	0	0	0	0	0	0	0	0	0	0	0	0	0	0	0	1	0	0	0	0	0	0	0	0	0	0	0	0	0	0
		Lactobacillus plantarum	0	0	0	0	0	0	0	0	0	0	0	0	0	0	0	0	0	0	0	0	0	0	0	0	0	0	0	0	0	0	0	0	0	1	0	0.75297	0	0	0	0	0	0	0	0	0	0	0
		Lactobacillus salivarius	0	0.92773	0	0.89734	0.38445	0.67407	0.62793	0.4407	0.82722	0	0	0.49701	0.71655	0.90185	0.59368	0	0	0.72012	0.64865	0.66673	0.42517	0.70421	0.8809	0.69405	0.82377	0.85718	0.48287	0.81409	0.64403	0.59828	0.78328	0.79522	0	0	1	0.53926	0.49864	0	0.52819	0	0.73385	0.8131	0.37399	0.70459	0.76302	0.44112	0.57816
		Lactococcus	0	0.5862	0	0.53801	0	0	0	0	0.4291	0	0	0.45677	0.49058	0.60358	0.49322	0	0	0	0.40596	0.44699	0.41193	0	0.51297	0	0.4923	0	0	0.63081	0	0	0.67297	0	0	0.75297	0.53926	1	0	0	0.45634	0	0.37934	0.49636	0	0	0.49769	0	0
		Staphylococcus	0.42883	0.48631	0	0.53803	0	0.71607	0.97208	0.8102	0.6423	0	0	0	0	0.47133	0	0	0	0	0	0	0	0.60877	0.5441	0.46252	0.64425	0.52377	0.85077	0.48799	0.95331	0	0	0	0	0	0.49864	0	1	0	0	0	0.40067	0.60025	0.64009	0.73413	0.51207	0.80145	0
		Streptococcus bovis	0	0	0	0	0	0	0	0	0	0	0	0	0	0	0	0	0	0	0	0	0	0	0	0	0	0	0	0.4861	0	0	0	0	0	0	0	0	0	1	0.76557	0.80432	0	0	0	0	0	0	0
		Streptococcus intermedius	0	0.44624	0	0	0	0	0.38771	0	0.39052	0	0	0	0.53336	0.5489	0	0	0	0	0.64065	0.54967	0	0	0.43221	0.57817	0.67148	0.44161	0	0.79211	0	0	0.40524	0	0	0	0.52819	0.45634	0	0.76557	1	0.83374	0.54924	0.47624	0	0.42007	0.38763	0	0
		Streptococcus mitis	0	0	0	0	0	0	0	0	0	0	0	0	0	0	0	0	0	0	0	0	0	0	0	0	0.50714	0	0	0.54297	0	0	0	0	0	0	0	0	0	0.80432	0.83374	1	0	0	0	0	0	0	0
		Weissella	0	0.67809	0	0.60947	0	0.65005	0.53141	0	0.68026	0.53542	0	0.55325	0.68248	0.75662	0.57735	0	0	0.48474	0.63858	0.611	0	0.52574	0.67291	0.70387	0.73395	0.59444	0.39534	0.64891	0.55234	0.56929	0.5229	0.70485	0	0	0.73385	0.37934	0.40067	0	0.54924	0	1	0.52821	0	0.55366	0.62639	0	0.37948
		Wissella	0.39289	0.76982	0	0.71205	0	0.61503	0.61386	0.53139	0.72599	0	0	0.4135	0.55714	0.77863	0.5063	0	0	0.58589	0.38068	0.50425	0.39486	0.69276	0.77991	0.47377	0.6768	0.7481	0.56791	0.76406	0.65151	0	0.68781	0.52919	0	0	0.8131	0.49636	0.60025	0	0.47624	0	0.52821	1	0	0.63133	0.75595	0.53786	0.43618
Firmicutes	Clostridium cluster I	Clostridia	0	0	0	0	0	0	0.66934	0	0.4612	0	0	0	0	0	0	0	0	0	0	0	0	0.47423	0	0	0.39522	0.61492	0	0	0.5733	0	0	0	0	0	0.37399	0	0.64009	0	0	0	0	0	1	0.80395	0	0	0
	Clostridium cluster III	Clostridium stercorarium	0.49468	0.67409	0	0.66098	0	0.65572	0.78595	0.38577	0.74533	0	0	0.44568	0.53205	0.62574	0.41577	0	0	0.43455	0	0.43848	0	0.73418	0.67605	0.50278	0.77074	0.86063	0.44907	0.60865	0.70575	0	0.50893	0	0	0	0.70459	0	0.73413	0	0.42007	0	0.55366	0.63133	0.80395	1	0.60765	0	0
		Clostridium thermocellum	0.43959	0.83592	0	0.69648	0.5257	0.70081	0.55932	0.48731	0.7956	0.38585	0	0.61395	0.67733	0.82016	0.58822	0	0	0.68096	0.42632	0.61183	0.55276	0.72184	0.82301	0.50638	0.7646	0.66017	0.50885	0.74495	0.58808	0	0.78781	0.56727	0	0	0.76302	0.49769	0.51207	0	0.38763	0	0.62639	0.75595	0	0.60765	1	0.49415	0.52086
	Clostridium cluster IV	Anaerotruncus colihominis	0.43001	0.45206	0	0.57902	0.38281	0.75162	0.79479	0.99923	0.5894	0	0	0	0	0.45468	0	0	0	0	0	0	0	0.50258	0.54129	0.37443	0.44384	0	0.99442	0.39115	0.88476	0	0.44051	0.4421	0	0	0.44112	0	0.80145	0	0	0	0	0.53786	0	0	0.49415	1	0
		Clostridium cellulosi	0	0.57259	0	0.52167	0	0	0	0	0.54616	0.37684	0.54048	0.46268	0.68635	0.63932	0.75325	0	0.80422	0.90358	0	0	0.45064	0.51601	0.67553	0	0.41903	0.46575	0	0.52056	0	0	0.47077	0.64111	0	0	0.57816	0	0	0	0	0	0.37948	0.43618	0	0	0.52086	0	1
		Clostridium leptum	0	0	0	0	0.41595	0	0	0	0	0.47744	0.55204	0.42976	0.45718	0.44778	0.61542	0.49514	0.54935	0.47546	0	0	0.38888	0	0.40043	0	0	0	0	0	0	0	0.4213	0	0	0	0	0	0	0	0	0	0	0	0	0	0	0	0.66928
		Clostridium orbiscindens	0	0	0	0	0	0	0	0	0	0	0	0	0	0	0	0	0	0	0	0	0	0	0	0	0	0	0	0.51995	0	0	0	0	0	0	0	0	0	0.83384	0.60567	0.66135	0	0	0	0	0	0	0
		Eubacterium siraeum	0	0.76214	0	0.71311	0.44088	0.59278	0.489	0	0.72295	0	0	0.52597	0.7031	0.82337	0.62506	0	0	0.55508	0.56911	0.63823	0.49456	0.63756	0.74719	0.56729	0.83381	0.63573	0.39172	0.90073	0.49954	0	0.70338	0.52219	0	0	0.81563	0.64102	0.4118	0.4191	0.69233	0.54136	0.65946	0.74866	0	0.56617	0.73549	0	0.53014
		Faecalibacterium prausnitzii	0	0	0	0	0	0.39996	0.42371	0	0.52695	0.45613	0.56808	0.48266	0.70254	0.55259	0.69246	0.4985	0.44703	0	0.45866	0.49324	0	0.51373	0.4806	0.50347	0.59265	0	0	0.616	0.37591	0	0	0	0	0	0	0.37539	0.39166	0.65279	0.68131	0.61216	0.49972	0	0	0.41021	0.39704	0	0.41304
		Oscillospira guillermondii	0	0.90341	0	0.90613	0.41371	0.61484	0.5208	0.44992	0.80901	0	0	0.56053	0.76739	0.89269	0.71481	0	0.48137	0.86114	0.58121	0.6178	0.49818	0.69133	0.91243	0.62527	0.74451	0.73119	0.47396	0.78536	0.55861	0.58233	0.78646	0.85177	0	0	0.92017	0.5806	0.39213	0	0.45135	0	0.69313	0.73689	0	0.55133	0.76126	0.45154	0.7744
		Papillibacter cinnamivorans	0	0.58424	0	0.54108	0	0	0	0	0.42282	0	0	0	0.52055	0.57134	0.44864	0	0.5539	0.8822	0	0	0.38277	0	0.60587	0	0.43692	0.50674	0	0.60272	0	0	0.51628	0.6579	0	0	0.6154	0	0	0	0.40061	0	0	0.4773	0	0	0.55136	0	0.84026
		Ruminococcus bromii	0	0.68458	0	0.6625	0	0	0	0	0.50622	0	0	0.38433	0.5716	0.65829	0.51241	0	0.56345	0.88699	0.41833	0.427	0.40266	0.43325	0.68003	0.37795	0.46275	0.56205	0	0.60583	0	0.37917	0.61269	0.70854	0	0	0.70632	0.47131	0	0	0	0	0	0.57639	0	0	0.58812	0	0.83351
		Ruminococcus callidus	0	0	0	0	0.5471	0	0	0	0	0	0	0	0	0	0	0	0	0	0	0	0.43847	0	0	0	0	0	0	0	0	0	0	0	0	0	0	0	0	0	0	0	0	0	0	0	0	0	0
		Sporobacter termitidis	0	0.77591	0	0.74016	0.5653	0.44649	0.37941	0	0.64236	0	0	0.42307	0.55824	0.70774	0.51916	0	0	0.68207	0.50274	0.51458	0.53292	0.50246	0.71209	0.47436	0.564	0.5798	0	0.64141	0.41653	0.43947	0.62886	0.68555	0	0	0.7581	0.48631	0	0	0	0	0.4484	0.56878	0	0.39242	0.60951	0	0.68898
		Subdoligranulum variable at rel.	0	0	0	0	0	0	0	0	0	0	0	0	0.54153	0.43595	0.45844	0	0	0	0.46196	0.45269	0	0	0	0.43236	0.61343	0	0	0.65366	0	0	0	0	0	0	0	0.41284	0	0.87622	0.79377	0.78831	0.50579	0	0	0	0	0	0
	Clostridium cluster IX	Dialister	0	0.43882	0	0.53666	0	0	0	0	0	0	0	0	0	0.49375	0	0	0	0.4062	0	0	0	0	0.46957	0.38367	0.56528	0.45848	0	0.51656	0	0	0.46555	0.37864	0	0	0.52329	0.42882	0	0	0.4139	0	0	0.39637	0	0	0	0	0.41385
		Megamonas hypermegale	0.40066	0.94514	0	0.87368	0.49817	0.74083	0.60823	0.51164	0.86273	0	0	0.58447	0.77512	0.93567	0.6567	0	0	0.70911	0.65584	0.73783	0.5247	0.73052	0.90656	0.71182	0.85943	0.75181	0.53881	0.87447	0.64155	0.43392	0.87024	0.72139	0	0	0.93436	0.62914	0.50996	0	0.55641	0	0.70865	0.82346	0	0.64538	0.88365	0.51863	0.58466
		Megasphaera elsdenii	0	0.85576	0	0.79333	0	0.50415	0	0	0.68243	0	0	0.53622	0.66974	0.81129	0.57076	0	0	0.60375	0.61556	0.63475	0.46592	0.56771	0.77015	0.60266	0.65464	0.64212	0	0.73711	0.37786	0.49412	0.78809	0.54152	0	0.59929	0.80376	0.84771	0	0	0.5053	0	0.53469	0.63111	0	0.48288	0.64947	0	0.48246
		Mitsuokella multiacida	0.40977	0.88677	0	0.89497	0.46957	0.68166	0.55697	0.44223	0.82268	0	0	0.55779	0.72261	0.89011	0.64881	0	0	0.72157	0.55893	0.62643	0.53043	0.71682	0.8893	0.60985	0.83714	0.7841	0.47327	0.82965	0.58705	0.53364	0.82097	0.70683	0	0	0.9292	0.63191	0.4539	0	0.48922	0	0.66697	0.75581	0	0.65361	0.7586	0.44149	0.6044
		Peptococcus niger	0	0	0	0	0	0	0	0	0	0	0	0	0	0	0	0	0	0	0	0	0	0	0	0	0.49193	0	0	0.60101	0	0	0	0	0	0	0	0	0	0.9264	0.76036	0.78489	0	0	0	0	0	0	0
		Phascolarctobacterium faecium	0.3831	0.88247	0	0.81537	0.4083	0.67394	0.61375	0	0.81269	0	0	0.56696	0.72362	0.87163	0.60936	0	0	0.64763	0.56522	0.64572	0.46326	0.73328	0.85058	0.63077	0.89765	0.83831	0.41505	0.90569	0.59505	0.3757	0.78323	0.59612	0	0	0.90467	0.61088	0.52084	0	0.65486	0.452	0.75805	0.81409	0.37755	0.79368	0.82922	0	0.51203
		Uncultured Selenomonadaceae	0	0.89392	0	0.80532	0.43043	0.53481	0.46746	0	0.82228	0.38194	0	0.63124	0.81463	0.91091	0.74039	0	0.49967	0.84314	0.59051	0.65191	0.53248	0.74219	0.89288	0.61457	0.79523	0.81683	0	0.82244	0.45496	0.4514	0.76518	0.67492	0	0	0.91722	0.61326	0	0	0.52976	0	0.65282	0.74462	0	0.66491	0.79013	0	0.76092
		Veillonella	0	0	0	0	0	0	0	0	0	0	0	0	0	0	0	0	0	0	0	0	0	0	0	0	0	0	0	0	0	0	0	0	0	0	0	0	0	0	0	0	0	0	0	0	0	0	0
	Clostridium cluster XI	Anaerovorax odorimutans	0	0.80258	0	0.78329	0	0.44253	0.48963	0	0.70283	0	0	0.43643	0.6295	0.76245	0.5258	0	0.41228	0.88828	0.43241	0.47897	0.38247	0.64545	0.81574	0.47967	0.69255	0.8426	0	0.74171	0.45879	0.41479	0.65774	0.72011	0	0	0.86511	0.38256	0.38123	0	0.47172	0	0.5456	0.74958	0	0.65078	0.72183	0	0.74917
		Clostridium difficile	0	0	0	0	0	0	0.42404	0	0	0	0	0	0	0	0	0	0	0	0	0	0	0	0	0	0	0.5118	0	0	0	0	0	0	0	0	0	0	0.41418	0	0	0	0	0	0.88515	0.68049	0	0	0
		Clostridium felsineum	0	0.86065	0	0.80618	0	0.57631	0.49998	0	0.69402	0	0	0.44207	0.6359	0.79719	0.54841	0	0	0.661	0.52268	0.60642	0.42463	0.60593	0.79968	0.56127	0.83472	0.70882	0.39488	0.89672	0.5147	0.42967	0.7477	0.65801	0	0	0.86643	0.65167	0.42161	0	0.58541	0	0.66586	0.77321	0	0.59609	0.80183	0	0.54612
		Peptostreptococcus anaerobius	0	0.84022	0	0.74928	0	0.48626	0.57566	0	0.71486	0	0	0.42596	0.65416	0.77232	0.51257	0	0	0.62234	0.54734	0.53687	0	0.64245	0.74502	0.61918	0.80109	0.8953	0	0.75766	0.51084	0.4022	0.62552	0.5525	0	0	0.88175	0.52144	0.46529	0	0.60477	0.43119	0.64802	0.73772	0.57283	0.83234	0.66715	0	0.4905
	Clostridium cluster XIII	Peptostreptococcus micros	0.49678	0.87377	0	0.89698	0.49995	0.86186	0.8256	0.79234	0.88847	0	0	0.53213	0.68537	0.85175	0.59351	0	0	0.59846	0.53434	0.6352	0.43604	0.77343	0.88572	0.66397	0.78819	0.69466	0.81618	0.75433	0.87364	0.48692	0.77563	0.67364	0	0	0.85538	0.49126	0.75592	0	0.39845	0	0.65823	0.79394	0.37939	0.68448	0.78882	0.79406	0.43158
	Clostridium cluster XIVa	Anaerostipes caccae	0	0	0	0	0	0	0	0	0	0	0	0	0	0	0	0	0	0	0	0	0	0	0	0	0	0	0	0	0	0	0	0	0	0	0	0	0	0	0	0	0	0	0	0	0	0	0
		Bryantella formatexigens	0	0	0	0	0	0	0	0	0	0	0	0	0	0	0	0	0	0	0	0	0	0	0	0	0.44746	0	0	0.53783	0	0	0	0	0	0	0	0	0	0.91713	0.71644	0.79762	0	0	0	0	0	0	0
		Butyrivibrio crossotus	0	0	0	0	0	0	0.4884	0	0	0	0	0	0.38046	0	0	0	0	0	0.47188	0	0	0	0	0.48974	0.61891	0	0	0.58563	0.39148	0	0	0	0	0	0	0	0.45116	0.79679	0.78534	0.69841	0.4345	0	0	0.41241	0	0	0
		Clostridium colinum	0.48685	0.84824	0	0.77265	0.40103	0.75909	0.8613	0.59209	0.88707	0	0	0.53001	0.69426	0.81452	0.55298	0	0	0.60878	0.50128	0.59589	0	0.82655	0.8426	0.65694	0.8399	0.84477	0.64107	0.70389	0.83421	0	0.66957	0.54028	0	0	0.83647	0	0.80227	0	0.44425	0	0.63611	0.78316	0.68789	0.89489	0.81979	0.58734	0.40923
		Clostridium nexile	0	0.68367	0	0.53918	0	0	0	0	0.56719	0	0	0.43242	0.6845	0.7057	0.54543	0	0.52376	0.81111	0.66823	0.62341	0.42435	0.47179	0.67567	0.60598	0.5183	0.5028	0	0.61953	0	0	0.60917	0.66561	0	0	0.68281	0	0	0	0.44722	0	0.45249	0.507	0	0	0.60898	0	0.73264
		Clostridium sphenoides	0	0.66815	0	0.61634	0	0	0	0	0.49243	0	0	0.43601	0.47885	0.59582	0.45138	0	0	0.56166	0	0.40845	0.42437	0.45661	0.59511	0	0.39903	0.45002	0	0.5356	0	0	0.59904	0	0	0.61592	0.61876	0.7728	0	0	0	0	0	0.56806	0	0	0.52456	0	0.44697
		Clostridium symbiosum	0	0	0	0	0	0	0	0	0	0	0	0	0	0	0	0	0	0	0	0	0	0	0	0	0	0	0	0	0	0	0	0	0	0	0	0	0	0	0	0	0	0	0	0	0	0	0
		Coprococcus eutactus	0	0.6027	0	0.59478	0	0	0	0	0.48865	0	0	0	0.50139	0.56795	0.43113	0	0.54336	0.91114	0	0	0	0.44698	0.64603	0	0.39629	0.54276	0	0.52021	0	0	0.49318	0.68025	0	0	0.62383	0	0	0	0	0	0	0.53551	0	0	0.5678	0	0.82334
		Dorea formicigenerans	0	0.55405	0	0.40408	0	0	0	0	0.54218	0	0	0.43419	0.62792	0.67486	0.5005	0	0	0.44669	0.58001	0.61455	0.393	0.44458	0.56051	0.55523	0.57245	0.39835	0	0.70096	0	0	0.53362	0	0.39154	0	0.561	0.53787	0	0	0.59488	0.48213	0.43283	0.54544	0	0	0.57976	0	0.42193
		Eubacterium hallii	0	0.56933	0	0.52743	0	0	0	0	0.42537	0	0	0	0.43354	0.56884	0	0	0.42968	0.70019	0	0	0	0.40977	0.54964	0	0	0.52602	0	0.50048	0	0.46029	0.49353	0.62537	0.51011	0	0.66554	0	0	0	0	0	0	0.65262	0	0	0.51818	0	0.63021
		Eubacterium rectale	0	0.71863	0	0.53735	0.44176	0.50444	0.45058	0	0.71437	0	0	0.50824	0.79055	0.82038	0.66626	0	0.40142	0.65846	0.71384	0.71566	0.50729	0.61097	0.74012	0.69269	0.74006	0.54087	0	0.79036	0.43731	0	0.70099	0.51076	0	0	0.71193	0.48149	0.37865	0	0.65735	0.4725	0.55059	0.59928	0	0.479	0.73463	0	0.62783
		Eubacterium ventriosum	0	0.83465	0	0.76541	0.52881	0.5219	0.39051	0	0.75927	0	0	0.56869	0.69158	0.81987	0.63102	0	0.42901	0.82775	0.54647	0.64557	0.58298	0.67642	0.8535	0.5548	0.62378	0.68149	0	0.72805	0.41085	0	0.80568	0.67371	0	0	0.83294	0.5182	0	0	0	0	0.49426	0.70547	0	0.52136	0.75532	0	0.70489
		Lachnobacillus bovis	0	0	0	0	0	0	0	0	0	0	0	0	0	0	0	0	0	0	0.39658	0	0	0	0	0	0.51019	0	0	0.62845	0	0	0	0	0	0	0	0.38231	0	0.93347	0.79223	0.78429	0	0	0	0	0	0	0
		Lachnospira pectinoschiza	0	0.71437	0	0.56176	0	0.52375	0.53824	0	0.67914	0	0	0.39312	0.70227	0.74951	0.52721	0	0	0.52093	0.719	0.68661	0	0.55474	0.67676	0.72527	0.76517	0.52873	0.37843	0.77545	0.52077	0	0.60875	0.49557	0	0	0.72148	0.47047	0.45988	0	0.624	0.40263	0.56665	0.5732	0	0.506	0.65246	0	0.4383
		Outgrouping clostridium cluster XIVa	0	0.84282	0	0.76798	0.38237	0.48293	0.44687	0	0.74673	0	0	0.50762	0.71325	0.82993	0.60092	0	0.47986	0.86433	0.55708	0.60326	0.45849	0.66349	0.83285	0.58498	0.65254	0.71492	0	0.70795	0.46585	0.38055	0.69909	0.74178	0	0	0.85871	0.45277	0	0	0.40451	0	0.52568	0.78322	0	0.4954	0.7691	0	0.73653
		Roseburia intestinalis	0	0.71172	0	0.51106	0	0	0	0	0.62009	0	0	0.51071	0.7955	0.77765	0.65556	0	0.46606	0.67147	0.72476	0.69303	0.4044	0.51435	0.68927	0.69653	0.70405	0.56261	0	0.76194	0	0	0.61771	0.54627	0	0	0.68549	0.49851	0	0.42064	0.69142	0.50667	0.62734	0.49919	0	0.43718	0.66313	0	0.64821
		Ruminococcus gnavus	0	0	0	0	0	0	0	0	0	0	0	0	0	0	0	0	0	0	0	0	0	0	0	0	0	0	0	0	0	0	0	0	0.88561	0	0	0	0	0	0	0	0	0.47033	0	0	0	0	0
		Ruminococcus lactaris	0	0.81184	0	0.71006	0.44013	0.49041	0	0	0.71751	0	0	0.5354	0.75671	0.85167	0.63487	0	0.43111	0.76876	0.64793	0.68253	0.54846	0.61439	0.80149	0.60504	0.74096	0.65793	0	0.86094	0	0	0.72573	0.65818	0	0	0.83715	0.59024	0	0	0.62118	0.38835	0.607	0.68073	0	0.46028	0.75576	0	0.70824
		Ruminococcus obeum	0	0.70893	0	0.67844	0	0	0	0	0.60069	0	0	0.42332	0.61088	0.69516	0.52014	0	0.53598	0.85935	0.4424	0.47407	0.38775	0.53358	0.71917	0.44668	0.51297	0.60849	0	0.61261	0	0	0.56686	0.70635	0	0	0.73456	0	0	0	0	0	0.40504	0.66382	0	0	0.63565	0	0.7673
	Clostridium cluster XV	Anaerofustis	0	0.8622	0	0.74614	0	0.59316	0.51787	0	0.72991	0	0	0.42651	0.65147	0.81392	0.53219	0	0	0.5756	0.59804	0.59327	0	0.60421	0.74917	0.66406	0.72615	0.73642	0.40731	0.64419	0.55682	0.58439	0.67345	0.72629	0	0	0.89682	0.52291	0.39731	0	0.38039	0	0.71785	0.74494	0.38599	0.59899	0.73948	0.37761	0.43579
		Eubacterium limosum	0.46107	0.79959	0	0.82125	0.39506	0.85029	0.90694	0.71822	0.85228	0	0	0.45528	0.64793	0.79942	0.52362	0	0	0.49768	0.52185	0.58403	0	0.73666	0.80802	0.6788	0.88049	0.78667	0.76306	0.75691	0.9098	0.44467	0.65503	0.62015	0	0	0.84209	0	0.83237	0	0.52195	0	0.73779	0.74483	0.5488	0.83437	0.73605	0.71489	0
	Clostridium cluster XVI	Bulleidia moorei	0	0.75826	0	0.68961	0	0.57521	0.45736	0	0.64204	0	0	0.41755	0.67671	0.77579	0.5435	0	0	0.44357	0.7065	0.6538	0	0.48821	0.666	0.73246	0.87398	0.68777	0	0.78849	0.45708	0.48715	0.63975	0.64573	0	0	0.82759	0.5325	0	0.39928	0.67544	0.49498	0.81181	0.56343	0	0.61092	0.61291	0	0.40352
		Eubacterium biforme	0	0	0	0	0	0	0	0	0	0	0	0	0	0	0	0	0	0	0	0	0	0	0	0	0	0	0	0.42014	0	0	0	0	0	0	0	0	0	0.91835	0.72918	0.77168	0	0	0	0	0	0	0
		Eubacterium cylindroides	0.51683	0	0	0	0.40908	0.45413	0	0	0	0	0	0	0	0	0	0	0	0	0	0	0	0	0	0	0	0	0	0	0	0	0.37708	0	0	0	0	0	0	0	0	0	0	0	0	0	0	0	0
	Clostridium cluster XVII	Catenibacterium mitsuokai	0.4326	0.7782	0	0.77556	0.49027	0.641	0	0	0.68374	0	0	0.58775	0.68015	0.80598	0.57255	0	0	0.49662	0.7079	0.78236	0.56331	0.55696	0.7302	0.65168	0.68509	0.57003	0	0.7557	0	0.49523	0.75008	0.63005	0	0	0.80318	0.71893	0	0	0.53958	0	0.63182	0.57325	0	0.40851	0.59178	0	0.42129
		Lactobacillus catenaformis	0.42959	0.81473	0	0.82489	0.51837	0.74297	0.75693	0.72707	0.85386	0	0	0.52754	0.69645	0.83284	0.59224	0	0	0.71709	0.55229	0.62277	0.44246	0.73521	0.8878	0.67111	0.73473	0.66933	0.74429	0.72582	0.79091	0	0.77478	0.70426	0	0	0.8112	0	0.68097	0	0.40299	0	0.61003	0.74594	0	0.61284	0.7772	0.72431	0.54864
	Clostridium cluster XVIII	Clostridium ramosum	0	0	0	0	0	0	0	0	0	0	0	0	0	0	0	0	0	0	0	0	-0.42848	0	0	0	0	0	0	0	0	0	0	0	0	0	0	0	0	0	0	0	0	0	0	0	0	0	0
		Coprobacillus catenaformis	0.69268	0.73816	0.48383	0.67985	0.80454	0.64967	0	0	0.75519	0.52409	0	0.79344	0.66753	0.77745	0.59169	0	0	0.63284	0.52183	0.7692	0.88105	0.72035	0.78515	0.42424	0.53341	0.53757	0	0.69786	0	0	0.6959	0.5233	0	0	0.6985	0.58868	0	0	0	0	0.51191	0.57659	0	0.38923	0.68714	0	0.49191
	Uncultured Clostridiales	Uncultured Clostridiales I	0.45876	0.94999	0	0.84951	0.51563	0.75822	0.63816	0.45244	0.91354	0	0	0.67095	0.8331	0.96181	0.66966	0	0	0.71816	0.73154	0.81145	0.54055	0.78655	0.92643	0.78842	0.86085	0.80696	0.48818	0.83233	0.64839	0.42216	0.83466	0.69918	0	0	0.93281	0.57837	0.53193	0	0.56866	0	0.74206	0.7811	0	0.71314	0.86191	0.45596	0.55084
		Uncultured Clostridiales II	0	0.56572	0	0.58558	0	0.48067	0.39416	0.37896	0.43136	0	0	0	0.42752	0.56386	0	0	0	0	0.56039	0.44809	0	0	0.43638	0.6232	0.57958	0.45611	0.39579	0.50903	0.44886	0.41533	0.42282	0.59179	0	0	0.61551	0	0	0	0.47938	0	0.56692	0.40539	0	0	0	0.39313	0
Firmicutes	Uncultured Mollicutes	Uncultured Mollicutes	0.48161	0.94202	0	0.88825	0.52484	0.74618	0.67134	0.47789	0.91294	0.39397	0	0.6539	0.77114	0.93044	0.66159	0	0	0.74731	0.55898	0.67682	0.53303	0.81707	0.93711	0.64679	0.86311	0.87391	0.51692	0.84182	0.67203	0.44562	0.81489	0.66321	0	0	0.94027	0.57463	0.57677	0	0.5053	0	0.71814	0.82198	0.42822	0.79255	0.87272	0.47921	0.58638
Fusobacteria	Fusobacteria	Fusobacteria	0.37802	0.63417	0	0.65915	0	0.71901	0.89223	0.6661	0.67679	0	0	0	0.49579	0.61105	0	0	0	0	0.39777	0.44794	0	0.62421	0.6414	0.52934	0.86529	0.6294	0.71511	0.78991	0.85786	0	0.52347	0.40172	0	0	0.67293	0	0.87664	0	0.62549	0.4152	0.57156	0.6911	0.47263	0.78402	0.63589	0.66192	0
Proteobacteria	Gammaproteobacteria	Aeromonas	0	0	0	0	0	0	0	0	0	0	0	0	0	0	0	0	0	0	0	0	0	0	0	0	0	0	0	0	0	0	0.45598	0	0	0	0	0	0	0	0	0	0	0	0	0	0	0	0
	Betaproteobacteria	Alcaligenes faecalis	0	0	0	0	0	0	0	0	0	0	0	0	0	0	0	0	0	0	0	0	0	0	0	0	0	0	0	0	0	0	0	0	0	0	0	0	0	0	0	0	0	0	0	0	0	0	0
	Gammaproteobacteria	Anaerobiospirillum	0	0	0	0	0	0	0	0	0	0	0	0	0	0	0	0	0	0	0	0	0	0	0	0	0	0	0	0	0	0	0	0	0	0	0	0	0	0	0	0	0	0	0	0	0	0	0
	Betaproteobacteria	Aquabacterium	0	0	0	0	0	0	0.45478	0	0	0	0	0	0	0	0	0	0	0	0	0	0	0.39946	0	0	0	0.58398	0	0	0	0	0	0	0	0	0	0	0.43223	0	0	0	0	0	0.90443	0.75742	0	0	0
	Proteobacteria	Bilophila	0.45434	0.8319	0	0.80273	0.51981	0.66798	0.40667	0.37882	0.76613	0	0	0.59681	0.65714	0.8617	0.60226	0	0	0.6729	0.48226	0.60958	0.55901	0.67604	0.83261	0.50528	0.65212	0.72706	0.39479	0.726	0.4616	0.57686	0.90197	0.63909	0	0	0.86483	0.65369	0	0	0	0	0.58171	0.79837	0	0.53041	0.78876	0.38547	0.54346
		Burkholderia	0	0	0	0	0	0	0.53183	0	0.38848	0	0	0	0	0	0	0	0	0	0	0	0	0.44014	0	0	0	0.63404	0	0	0.39503	0	0	0	0	0	0	0	0.50685	0	0	0	0	0	0.92338	0.82208	0	0	0
		Campylobacter	0	0.93337	0	0.84336	0.4653	0.66938	0.54905	0	0.85063	0	0	0.63801	0.82748	0.94997	0.69803	0	0	0.75764	0.68985	0.73624	0.51439	0.71911	0.9063	0.73281	0.86548	0.7781	0.4	0.87474	0.55288	0.44004	0.8686	0.69018	0	0	0.92116	0.66505	0.43761	0	0.61885	0.38154	0.73298	0.76668	0	0.65829	0.85224	0	0.63495
		Desulfovibrio	0	0	0	0	0	0	0	0	0	0	0	-0.40009	-0.37943	0	0	0	0	0	0	-0.4001	-0.45448	-0.4164	0	0	0	0	0	-0.39702	0	0	0	0	0	0	0	-0.37557	0	0	0	0	0	0	0	0	-0.40451	0	0
		Enterobacter aerogenes	0	0	0	0	0	0	0	0	0	0	0.3825	0	0	0	0	0.4418	0	0	0	0	0	0	0	0	0	0	0	0	0	0	0	0	0	0	0	0	0	0	0	0	0	0	0	0	0	0	0
		Escherichia coli	-0.44876	0	0	0	0	-0.42526	0	0	-0.46715	0	0	-0.52246	-0.45808	-0.45152	-0.42246	0	0	0	0	-0.45045	-0.56002	-0.58013	-0.44938	0	-0.46704	0	0	-0.56446	0	0	-0.49722	0	0	0	0	-0.47916	0	0	0	0	0	-0.47931	0	-0.40936	-0.53115	0	0
		Haemophilus	0	0	0	0	0	0	0	0	0	0	0	0	0	0	0	0	0	0	0	0	0	0	0	0	0	0	0	0	0	0	0	0	0	0	0	0	0	0	0	0	0	0	0	0	0	0	0
		Helicobacter	0.45633	0.90093	0	0.81528	0.49727	0.73663	0.69683	0.51855	0.9035	0	0	0.63225	0.78093	0.91835	0.64771	0	0	0.71753	0.56348	0.67939	0.52971	0.81443	0.91592	0.65474	0.86555	0.80416	0.55183	0.85056	0.69643	0.37982	0.79801	0.59852	0	0	0.88785	0.57534	0.62536	0	0.55235	0	0.68277	0.82912	0.40558	0.75291	0.90016	0.51961	0.54194
		Klebisiella pneumoniae	0	0	0	-0.4034	0	0	0	0	0	0	0	0	0	0	0	0	0	0	0	0	0	0	0	0	-0.3904	-0.37557	0	0	0	0	0	0	0.41868	0	0	0	0	0	0	0	0	0	0	0	0	0	0
		Leminorella	0	0	0	0	0	0	0	0	0	0	0	0	0	0	0	0	0	0	0	0	0	0	0	0	0	0	0	0	0	0	0	0	0	0	0	0	0	0	0	0	0	0	0	0	0	0	0
		Methylobacterium	0.4747	0.91674	0	0.85078	0.59639	0.69589	0.49656	0.40267	0.88479	0.50159	0	0.73339	0.80247	0.954	0.71588	0	0.39483	0.77781	0.63268	0.7636	0.62882	0.75638	0.93415	0.66026	0.7392	0.7743	0.42843	0.80262	0.53423	0.50273	0.80561	0.71542	0	0	0.9159	0.62767	0.38795	0	0.46357	0	0.70018	0.7643	0	0.58496	0.81044	0.40809	0.64851
		Moraxellaceae	0	-0.49211	0	-0.39168	0	0	-0.39995	0	0	0	0	0	0	0	0	0.38561	0	0	-0.4563	-0.37519	0	0	0	0	-0.47285	0	0	-0.39357	0	-0.43559	0	-0.41921	0	0	-0.47156	0	0	0	0	0	0	0	0	0	-0.39342	0	0
		Novosphingobium	0	0.6946	0	0.6668	0	0.5465	0.77945	0.43434	0.7044	0	0	0	0.49015	0.60293	0	0	0	0.50862	0.37441	0	0	0.63712	0.6512	0.56696	0.65894	0.8414	0.49365	0.43283	0.7274	0	0.40389	0.52786	0	0	0.7283	0	0.70208	0	0	0	0.55185	0.6193	0.86222	0.87913	0.54806	0.42324	0
		Oceanospirillum	0.543	0.86856	0	0.75424	0.65383	0.67597	0	0	0.84974	0.52384	0	0.80532	0.80861	0.91053	0.70307	0	0.39323	0.70818	0.61275	0.8096	0.71545	0.75898	0.87996	0.62027	0.71831	0.70148	0	0.79289	0.39545	0	0.80962	0.55712	0	0	0.80698	0.67045	0	0	0.49266	0	0.62692	0.69734	0	0.56603	0.83472	0	0.57288
		Oxalobacter formigenes	0	0	0	0	0	0	0.44766	0	0	0	0	0	0	0	0	0	0	0	0	0	0	0	0	0	0.5089	0.5755	0	0	0	0	0	0	0	0	0	0	0.38581	0	0	0	0	0	0.60009	0.74549	0	0	0
		Proteus	0	0	0	0	0	0	-0.37881	0	0	0.40026	0.43652	0	0	0	0	0.54787	0	0	0	0	0	0	0	0	-0.49603	0	0	-0.44442	0	0	0	0	0	0	-0.4275	0	0	0	-0.44365	-0.39188	0	0	0	0	0	0	0
		Pseudomonas	0	0.43157	0	0.63415	0.4896	0.63658	0.53531	0.69211	0.54906	0.4308	0	0.39149	0	0.45568	0.38621	0	0	0	0	0	0	0.44179	0.51518	0	0.51458	0	0.68958	0.42515	0.60015	0	0.49077	0.42242	0	0	0.44222	0	0.49935	0	0	0	0.44896	0	0	0	0.45487	0.69281	0
		Serratia	-0.41757	-0.61148	0	-0.421	-0.3844	-0.50323	0	0	-0.5948	-0.41896	0	-0.61993	-0.64084	-0.61624	-0.54161	0	0	-0.37753	-0.44874	-0.56223	-0.55086	-0.61189	-0.56273	-0.44033	-0.52667	-0.44687	0	-0.51475	0	0	-0.49626	0	0	0	-0.49371	-0.48102	0	0	0	0	-0.50165	-0.43138	0	-0.42469	-0.53693	0	0
		Sutterella wadsworthia	0	0	0	0.42073	0	0	0	0	0.47424	0.40822	0.45727	0.47009	0.49914	0.46696	0.59278	0.41946	0.40059	0	0	0	0	0.39852	0.489	0.40204	0	0.43637	0	0	0	0	0	0	0	0	0	0	0	0	0	0	0	0	0	0	0	0	0.41416
		Vibrio	0	0	0	0	0	0	0	0	0	0	0	0	0	0	0	0	0	0	0	0	0	0	0	0	0	0	0	0	0	0	0	0	0	0	0	0	0	0	0	0	0	0	0.49504	0.40055	0	0	0
		Xanthomonadaceae	0	0.45118	0	0.45867	0	0	0	0	0	0	0	0	0.38265	0.42686	0	0	0.55821	0.83744	0	0	0	0	0.49963	0	0	0.39309	0	0	0	0	0.43577	0.60054	0	0	0.47794	0	0	0	0	0	0	0.38833	0	0	0.43057	0	0.77003
		Yersinia	0	0	0	-0.37404	0	0	0	0	0	0	0.46874	0	0	0	0	0.56957	0	0	0	0	0	0	0	0	0	0	0	0	0	0	0	0	0	0	0	0	0	0	0	0	0	0	0	0	0	0	0
Spirochaetes	Spirochaetes	Brachyspira	0	0.87696	0	0.71783	0.4006	0.55739	0.39319	0	0.77588	0.3831	0	0.59943	0.77986	0.91387	0.68627	0	0.38366	0.73368	0.64165	0.7074	0.5246	0.66001	0.84084	0.66318	0.72686	0.71597	0	0.78734	0.41839	0.38609	0.81284	0.63895	0	0	0.87327	0.67618	0	0	0.54007	0	0.66228	0.78285	0	0.53196	0.83681	0	0.63196
Verrucomicrobia	Verrucomicrobia	Akkermansia	0	0	0	0	0	0	0.50136	0	0	0	0	0	0.38076	0	0	0	0	0	0.47055	0	0	0	0	0.4942	0.61597	0	0	0.57602	0.40393	0	0	0	0	0	0	0	0.46409	0.78185	0.77502	0.68489	0.43479	0	0	0.42044	0	0	0
[truncated: 83 more columns]

## Sheet: D Correlation V1-3
Phylum	Order	OTUs	Actinomycetaceae	Atopobium	Bifidobacterium	Collinsella	Corynebacterium	Eggerthella lenta	Micrococcaceae	Propionibacterium	Allistipes	Bacteroides fragilis	Bacteroides intestinalis	Bacteroides ovatus	Bacteroides plebeius	Bacteroides splachnicus	Bacteroides stercoris	Bacteroides uniformis	Bacteroides vulgatus	Parabacteroides distasonis	Prevotella melaninogenica	Prevotella oralis	Prevotella ruminicola	Prevotella tannerae	Tannerella	Uncultured Bacteroidetes	Uncultured Chroococcales	Asteroleplasma	Aerococcus	Aneurinibacillus	Bacillus	Enterococcus	Gemella	Granulicatella	Lactobacillus gasseri	Lactobacillus plantarum	Lactobacillus salivarius	Lactococcus	Staphylococcus	Streptococcus bovis	Streptococcus intermedius	Streptococcus mitis	Weissella	Wissella	Clostridia	Clostridium stercorarium	Clostridium thermocellum	Anaerotruncus colihominis	Clostridium cellulosi
Actinobacteria	Actinobacteria	Actinomycetaceae	1	0.7795	0	0.69613	0.90975	0.66039	0	0	0	0	0	0	0	0	0	0	0	0	0	0	0	0	0	0	0.80092	0.89581	0	0.86561	0.64394	0	0	0	0	0	0.69604	0	0	0	0	0	0	0.68664	0.75632	0	0.65108	0	0
		Atopobium	0.7795	1	0	0.76201	0.91248	0	0	0	0	0	0	0	0	0.76493	0	0	0	0	0	0	0	0	0	0.66522	0.95792	0.65775	0.83572	0.64997	0	0	0.66453	0	0.84451	0	0.96148	0.93298	0	0	0.75464	0	0.94448	0	0.76672	0	0.91386	0	0
		Bifidobacterium	0	0	1	0	0	0	0	0	0	0	0	0	0	0	0	0	0	0	0.98944	0.98963	0	0	0	0	0	0	0	0	0	0	0	0	0	0	0	0	0	0	0	0	0	0	0	0	0	0	0
		Collinsella	0.69613	0.76201	0	1	0.68399	0	0.79419	0	0	0	0	0	0	0	0	0	0	0	0	0	0	0	0	0	0	0	0.88346	0	0.76949	0	0	0	0.66732	0	0.66598	0	0	0	0.81205	0.70985	0.77487	0	0.85908	0	0	0	0.68935
		Corynebacterium	0.90975	0.91248	0	0.68399	1	0	0	0	0	0	0	0	0	0	0	0	0	0	0	0	0	0	0	0.66157	0.94251	0.84633	0.66993	0.84156	0.63283	0	0	0	0	0	0.86448	0.82612	0	0	0.7147	0	0.75571	0	0.77608	0	0.85592	0	0
		Eggerthella lenta	0.66039	0	0	0	0	1	0	0	0	0	0	0	0	0	0	0	0	0	0	0	0	0	0	0	0	0.70317	0	0	0	0	0	0	0	0.73942	0	0	0	0	0	0	0	0	0.76286	0	0	0.90922	0
		Micrococcaceae	0	0	0	0.79419	0	0	1	0	0	0	0	0	0	0	0	0	0	0	0	0	0	0	0	0	0	0	0.86015	0	0.78906	0	0	0	0.68117	0	0	0	0	0.81344	0	0.81399	0.67958	0	0	0	0	0	0
		Propionibacterium	0	0	0	0	0	0	0	1	0	0	0	0	0	0	0	0	0	0	0	0	0	0	0	0	0	0	0	0.8638	0.69867	0	0	0	0	0	0	0	0.79798	0	0	0.63885	0	0.98492	0	0	0	0	0
Bacteroidetes	Bacteroidetes	Allistipes	0	0	0	0	0	0	0	0	1	0	0.77464	0.9092	0.80599	0.86686	0	0	0.86199	0	0	0	0	0.89075	0.977	0.86389	0	0	0	0	0	0	0	0	0	0	0	0	0	0	0	0	0	0	0	0	0	0	0
		Bacteroides fragilis	0	0	0	0	0	0	0	0	0	1	0	0	0	0	0	0.95614	0	0.83687	0	0	0	0	0	0	0	0	0	0	0	0	0	0	0	0	0	0	0	0	0	0	0	0	0	0	0	0	0
		Bacteroides intestinalis	0	0	0	0	0	0	0	0	0.77464	0	1	0.80607	0.93403	0.71456	0.90098	0	0.73193	0	0	0	0	0.80034	0.80956	0	0	0	0	0	0	0	0	0	0	0	0	0	0	0	0	0	0	0	0	0	0	0	0
		Bacteroides ovatus	0	0	0	0	0	0	0	0	0.9092	0	0.80607	1	0.92556	0.70975	0.69957	0	0.93434	0	0	0	0	0.95211	0.96675	0.66077	0	0	0	0	0	0	0	0.68614	0	0	0	0	0	0	0	0	0	0	0	0	0	0	0.6515
		Bacteroides plebeius	0	0	0	0	0	0	0	0	0.80599	0	0.93403	0.92556	1	0.65431	0.89685	0	0.86616	0	0	0	0	0.91174	0.8733	0	0	0	0	0	0	0	0	0	0	0	0	0	0	0	0	0	0	0	0	0	0	0	0
		Bacteroides splachnicus	0	0.76493	0	0	0	0	0	0	0.86686	0	0.71456	0.70975	0.65431	1	0	0	0.73276	0	0	0	0.64022	0.75612	0.8437	0.83648	0.63511	0	0	0	0	0	0	0	0	0	0.71221	0	0	0	0.74032	0	0.76031	0	0	0	0.72379	0	0.73248
		Bacteroides stercoris	0	0	0	0	0	0	0	0	0	0	0.90098	0.69957	0.89685	0	1	0	0	0	0	0	0	0.63926	0	0	0	0	0	0	0	0	0	0	0	0	0	0	0	0	0	0	0	0	0	0	0	0	0
		Bacteroides uniformis	0	0	0	0	0	0	0	0	0	0.95614	0	0	0	0	0	1	0	0.75656	0	0	0	0	0	0	0	0	0	0	0	0	0	0	0	0	0	0	0	0	0	0	0	0	0	0	0	0	0
		Bacteroides vulgatus	0	0	0	0	0	0	0	0	0.86199	0	0.73193	0.93434	0.86616	0.73276	0	0	1	0	0	0	0	0.99303	0.93174	0	0	0	0	0	0	0	0	0.80276	0	0	0	0	0	0	0	0	0	0	0	0	0	0	0.74754
		Parabacteroides distasonis	0	0	0	0	0	0	0	0	0	0.83687	0	0	0	0	0	0.75656	0	1	0	0	0	0	0	0	0	0	0	0	0	0	0	0	0	0	0	0	0	0	0	0	0	0	0	0	0	0	0
		Prevotella melaninogenica	0	0	0.98944	0	0	0	0	0	0	0	0	0	0	0	0	0	0	0	1	0.99999	0	0	0	0	0	0	0	0	0	0	0	0	0	0	0	0	0	0	0	0	0	0	0	0	0	0	0
		Prevotella oralis	0	0	0.98963	0	0	0	0	0	0	0	0	0	0	0	0	0	0	0	0.99999	1	0	0	0	0	0	0	0	0	0	0	0	0	0	0	0	0	0	0	0	0	0	0	0	0	0	0	0
		Prevotella ruminicola	0	0	0	0	0	0	0	0	0	0	0	0	0	0.64022	0	0	0	0	0	0	1	0	0	0	0	0	0	0	0	0	0	0	0	0	0	0	0	0	0	0	0	0	0	0	0	0	0
		Prevotella tannerae	0	0	0	0	0	0	0	0	0.89075	0	0.80034	0.95211	0.91174	0.75612	0.63926	0	0.99303	0	0	0	0	1	0.95062	0	0	0	0	0	0	0	0	0.77041	0	0	0	0	0	0	0	0	0	0	0	0	0	0	0.72664
		Tannerella	0	0	0	0	0	0	0	0	0.977	0	0.80956	0.96675	0.8733	0.8437	0	0	0.93174	0	0	0	0	0.95062	1	0.76896	0	0	0	0	0	0	0	0.68815	0	0	0	0	0	0	0	0	0	0	0	0	0	0	0.68568
		Uncultured Bacteroidetes	0	0.66522	0	0	0.66157	0	0	0	0.86389	0	0	0.66077	0	0.83648	0	0	0	0	0	0	0	0	0.76896	1	0	0	0	0	0	0	0	0	0	0	0	0	0	0	0.69074	0	0	0	0	0	0	0	0
Cyanobacteria	Cyanobacteria	Uncultured Chroococcales	0.80092	0.95792	0	0	0.94251	0	0	0	0	0	0	0	0	0.63511	0	0	0	0	0	0	0	0	0	0	1	0.7608	0.7342	0.72277	0	0	0.73162	0	0.79749	0	0.95763	0.94884	0	0	0	0	0.85908	0	0.71646	0	0.9443	0	0
Firmicutes	Asteroleplasma	Asteroleplasma	0.89581	0.65775	0	0	0.84633	0.70317	0	0	0	0	0	0	0	0	0	0	0	0	0	0	0	0	0	0	0.7608	1	0	0.84408	0.65416	0	0	0	0	0	0	0	0.7059	0	0	0	0	0.69564	0.77105	0	0	0	0
Firmicutes	Bacilli	Aerococcus	0	0.83572	0	0.88346	0.66993	0	0.86015	0	0	0	0	0	0	0	0	0	0	0	0	0	0	0	0	0	0.7342	0	1	0	0.70235	0	0	0.64747	0.84507	0	0.84443	0.78705	0	0	0.82096	0.65703	0.935	0	0.80891	0	0.73038	0	0.76997
		Aneurinibacillus	0.86561	0.64997	0	0	0.84156	0	0	0.8638	0	0	0	0	0	0	0	0	0	0	0	0	0	0	0	0	0.72277	0.84408	0	1	0.74178	0	0	0	0	0	0.64848	0	0.69798	0	0	0.70199	0	0.90781	0	0	0	0	0
		Bacillus	0.64394	0	0	0.76949	0.63283	0	0.78906	0.69867	0	0	0	0	0	0	0	0	0	0	0	0	0	0	0	0	0	0.65416	0.70235	0.74178	1	0	0	0	0	0	0	0	0.87008	0.82615	0.63467	0.96662	0	0.73104	0.72015	0	0	0	0
		Enterococcus	0	0	0	0	0	0	0	0	0	0	0	0	0	0	0	0	0	0	0	0	0	0	0	0	0	0	0	0	0	1	0	0.67213	0	0	0	0	0	0	0	0	0	0	0	0	0	0	0
		Gemella	0	0.66453	0	0	0	0	0	0	0	0	0	0	0	0	0	0	0	0	0	0	0	0	0	0	0.73162	0	0	0	0	0	1	0	0.70845	0	0.6616	0.71727	0	0	0	0	0	0	0	0	0	0	0
		Granulicatella	0	0	0	0	0	0	0	0	0	0	0	0.68614	0	0	0	0	0.80276	0	0	0	0	0.77041	0.68815	0	0	0	0.64747	0	0	0.67213	0	1	0	0	0	0	0	0	0.65095	0	0	0	0	0	0	0	0.95819
		Lactobacillus gasseri	0	0.84451	0	0.66732	0	0	0.68117	0	0	0	0	0	0	0	0	0	0	0	0	0	0	0	0	0	0.79749	0	0.84507	0	0	0	0.70845	0	1	0	0.85537	0.92725	0	0	0	0	0.90445	0	0	0	0.76171	0	0
		Lactobacillus plantarum	0	0	0	0	0	0.73942	0	0	0	0	0	0	0	0	0	0	0	0	0	0	0	0	0	0	0	0	0	0	0	0	0	0	0	1	0	0	0	0	0	0	0	0	0	0	0	0.66059	0
		Lactobacillus salivarius	0.69604	0.96148	0	0.66598	0.86448	0	0	0	0	0	0	0	0	0.71221	0	0	0	0	0	0	0	0	0	0	0.95763	0	0.84443	0.64848	0	0	0.6616	0	0.85537	0	1	0.94906	0	0	0.70852	0	0.94821	0	0.70531	0	0.97053	0	0
		Lactococcus	0	0.93298	0	0	0.82612	0	0	0	0	0	0	0	0	0	0	0	0	0	0	0	0	0	0	0	0.94884	0	0.78705	0	0	0	0.71727	0	0.92725	0	0.94906	1	0	0	0	0	0.89758	0	0	0	0.91833	0	0
		Staphylococcus	0	0	0	0	0	0	0	0.79798	0	0	0	0	0	0	0	0	0	0	0	0	0	0	0	0	0	0.7059	0	0.69798	0.87008	0	0	0	0	0	0	0	1	0	0	0.78469	0	0.81152	0.66717	0	0	0	0
		Streptococcus bovis	0	0	0	0	0	0	0.81344	0	0	0	0	0	0	0	0	0	0	0	0	0	0	0	0	0	0	0	0	0	0.82615	0	0	0	0	0	0	0	0	1	0	0.91404	0	0	0	0	0	0	0
		Streptococcus intermedius	0	0.75464	0	0.81205	0.7147	0	0	0	0	0	0	0	0	0.74032	0	0	0	0	0	0	0	0	0	0.69074	0	0	0.82096	0	0.63467	0	0	0.65095	0	0	0.70852	0	0	0	1	0	0.77685	0	0.8622	0	0.66324	0	0.75604
		Streptococcus mitis	0	0	0	0.70985	0	0	0.81399	0.63885	0	0	0	0	0	0	0	0	0	0	0	0	0	0	0	0	0	0	0.65703	0.70199	0.96662	0	0	0	0	0	0	0	0.78469	0.91404	0	1	0	0.68827	0	0	0	0	0
		Weissella	0	0.94448	0	0.77487	0.75571	0	0.67958	0	0	0	0	0	0	0.76031	0	0	0	0	0	0	0	0	0	0	0.85908	0	0.935	0	0	0	0	0	0.90445	0	0.94821	0.89758	0	0	0.77685	0	1	0	0.72885	0	0.86891	0	0.7601
		Wissella	0.68664	0	0	0	0	0	0	0.98492	0	0	0	0	0	0	0	0	0	0	0	0	0	0	0	0	0	0.69564	0	0.90781	0.73104	0	0	0	0	0	0	0	0.81152	0	0	0.68827	0	1	0	0	0	0	0
Firmicutes	Clostridium cluster I	Clostridia	0.75632	0.76672	0	0.85908	0.77608	0.76286	0	0	0	0	0	0	0	0	0	0	0	0	0	0	0	0	0	0	0.71646	0.77105	0.80891	0	0.72015	0	0	0	0	0	0.70531	0	0.66717	0	0.8622	0	0.72885	0	1	0	0.64471	0	0
	Clostridium cluster III	Clostridium stercorarium	0	0	0	0	0	0	0	0	0	0	0	0	0	0	0	0	0	0	0	0	0	0	0	0	0	0	0	0	0	0	0	0	0	0	0	0	0	0	0	0	0	0	0	1	0	0	0
		Clostridium thermocellum	0.65108	0.91386	0	0	0.85592	0	0	0	0	0	0	0	0	0.72379	0	0	0	0	0	0	0	0	0	0	0.9443	0	0.73038	0	0	0	0	0	0.76171	0	0.97053	0.91833	0	0	0.66324	0	0.86891	0	0.64471	0	1	0	0
	Clostridium cluster IV	Anaerotruncus colihominis	0	0	0	0	0	0.90922	0	0	0	0	0	0	0	0	0	0	0	0	0	0	0	0	0	0	0	0	0	0	0	0	0	0	0	0.66059	0	0	0	0	0	0	0	0	0	0	0	1	0
		Clostridium cellulosi	0	0	0	0.68935	0	0	0	0	0	0	0	0.6515	0	0.73248	0	0	0.74754	0	0	0	0	0.72664	0.68568	0	0	0	0.76997	0	0	0	0	0.95819	0	0	0	0	0	0	0.75604	0	0.7601	0	0	0	0	0	1
		Clostridium leptum	0	0	0	0	0	0	0	0	0	0	0	0	0	0	0	0	0	0	0	0	0	0	0	0	0	0	0	0	0	0	0	0	0	0	0	0	0	0	0	0	0	0	0	0	0	0.65883	0
		Clostridium orbiscindens	0	0.82696	0	0	0.70847	0	0	0	0	0	0	0	0	0	0	0	0	0	0	0	0	0	0	0	0.86502	0	0.68468	0	0	0	0.85405	0	0.92163	0	0.8177	0.92829	0	0	0	0	0.78554	0	0	0	0.74384	0	0
		Eubacterium siraeum	0	0.80036	0	0.72707	0.6885	0	0.85684	0	0	0	0	0	0	0	0	0	0	0	0	0	0	0	0	0	0.76579	0	0.86794	0	0.74342	0	0	0	0.84592	0	0.85886	0.84901	0	0.74145	0	0.78543	0.85181	0	0	0	0.77197	0	0
		Faecalibacterium prausnitzii	0	0	0.98791	0	0	0	0	0	0	0	0	0	0	0	0	0	0	0	0.99588	0.9958	0	0	0	0	0	0	0	0	0	0	0	0	0	0	0	0	0	0	0	0	0	0	0	0	0	0	0
		Oscillospira guillermondii	0	0	0.99044	0	0	0	0	0	0	0	0	0	0	0	0	0	0	0	0.99992	0.99991	0	0	0	0	0	0	0	0	0	0	0	0	0	0	0	0	0	0	0	0	0	0	0	0	0	0	0
		Papillibacter cinnamivorans	0	0.71904	0	0.68476	0	0	0	0	0.66795	0	0	0.65055	0	0.82441	0	0	0.72815	0	0	0	0	0.71345	0.71799	0	0	0	0.79344	0	0	0	0	0.92165	0.67576	0	0.68156	0	0	0	0.78769	0	0.84327	0	0	0	0	0	0.97391
		Ruminococcus bromii	0	0.71126	0	0.78128	0	0	0.8684	0	0	0	0	0	0	0	0	0	0	0	0	0	0	0	0	0	0	0	0.88439	0	0	0	0	0.82816	0.8067	0	0.71166	0.68636	0	0	0.67085	0	0.8497	0	0	0	0	0	0.86269
		Ruminococcus callidus	0	0.90416	0	0	0.81038	0	0	0	0	0	0	0	0	0.63965	0	0	0	0	0	0	0	0	0	0	0.94922	0	0.71842	0	0	0	0.7136	0	0.84896	0	0.96361	0.96516	0	0	0	0	0.86734	0	0	0	0.97559	0	0
		Sporobacter termitidis	0	0	0.99461	0	0	0	0	0	0	0	0	0	0	0	0	0	0	0	0.99421	0.99431	0	0	0	0	0	0	0	0	0	0	0	0	0	0	0	0	0	0	0	0	0	0	0	0	0	0	0
		Subdoligranulum variable at rel.	0	0	0.99141	0	0	0	0	0	0	0	0	0	0	0	0	0	0	0	0.99379	0.99371	0	0	0	0	0	0	0	0	0	0	0	0	0	0	0	0	0	0	0	0	0	0	0	0	0	0	0
	Clostridium cluster IX	Dialister	0	0.68049	0	0	0.73546	0	0	0	0	0	0	0	0	0	0	0	0	0	0	0	0	0	0	0	0.79394	0	0	0	0	0	0	0	0	0	0.71569	0.77086	0	0	0	0	0	0	0	0	0.80138	0	0
		Megamonas hypermegale	0.72634	0.9686	0	0.6411	0.90225	0	0	0	0	0	0	0	0	0.65229	0	0	0	0	0	0	0	0	0	0	0.98791	0.66309	0.78464	0.65849	0	0	0.72317	0	0.8691	0	0.97608	0.98252	0	0	0	0	0.90666	0	0.68051	0	0.9503	0	0
		Megasphaera elsdenii	0.72834	0.93456	0	0	0.92986	0	0	0	0	0	0	0	0	0	0	0	0	0	0	0	0	0	0	0	0.97726	0.68271	0.70091	0.65994	0	0	0.65558	0	0.78492	0	0.92816	0.95511	0	0	0	0	0.82484	0	0.67388	0	0.9416	0	0
		Mitsuokella multiacida	0.66621	0.94284	0	0	0.8677	0	0	0	0	0	0	0	0	0.67552	0	0	0	0	0	0	0	0	0	0	0.96165	0	0.75108	0.63544	0	0	0.66804	0	0.84478	0	0.97651	0.96841	0	0	0	0	0.89439	0	0	0	0.97253	0	0
		Peptococcus niger	0.64243	0.88546	0	0	0.79527	0	0	0	0	0	0	0	0	0	0	0	0	0	0	0	0	0	0	0	0.9278	0	0.641	0	0	0	0.90031	0	0.85196	0	0.86787	0.93194	0	0	0	0	0.80928	0	0	0	0.83849	0	0
		Phascolarctobacterium faecium	0.63612	0.96507	0	0.63296	0.84287	0	0	0	0	0	0	0	0	0.8184	0	0	0	0	0	0	0	0	0	0.64608	0.92526	0	0.79535	0	0	0	0	0	0.83543	0	0.96998	0.93467	0	0	0.71683	0	0.94159	0	0.63992	0	0.95647	0	0
		Uncultured Selenomonadaceae	0.71156	0.93953	0	0	0.88552	0	0	0	0	0	0	0	0	0.67408	0	0	0	0	0	0	0	0	0	0	0.98037	0.64582	0.6793	0	0	0	0.73415	0	0.81242	0	0.95324	0.95909	0	0	0	0	0.84961	0	0	0	0.96421	0	0
		Veillonella	0	0.82892	0	0	0.71052	0	0	0	0	0	0	0	0	0	0	0	0	0	0	0	0	0	0	0	0.86958	0	0	0	0	0	0.92857	0	0.78304	0	0.81388	0.85399	0	0	0	0	0.76205	0	0	0	0.80382	0	0
	Clostridium cluster XI	Anaerovorax odorimutans	0	0.73151	0	0	0	0	0.75731	0	0	0	0	0	0	0	0	0	0	0	0	0	0	0	0	0	0.67088	0	0.80787	0	0	0	0	0	0.80778	0	0.80265	0.78645	0	0	0	0	0.82917	0	0	0	0.76897	0	0.64003
		Clostridium difficile	0	0	0	0	0	0	0.6438	0	0	0	0	0	0	0	0	0	0.72034	0	0	0	0	0.69097	0	0	0	0	0	0	0	0	0	0.96953	0	0	0	0	0	0	0	0	0	0	0	0	0	0	0.90485
		Clostridium felsineum	0.77069	0.97959	0	0.68366	0.91487	0	0	0	0	0	0	0	0	0.70106	0	0	0	0	0	0	0	0	0	0	0.98723	0.70781	0.81169	0.67907	0	0	0.70538	0	0.83961	0	0.98718	0.95445	0	0	0.69725	0	0.923	0	0.74817	0	0.96103	0	0
		Peptostreptococcus anaerobius	0.67962	0.92937	0	0.84813	0.79224	0	0.66597	0	0	0	0	0	0	0.81431	0	0	0	0	0	0	0	0	0	0.70781	0.79935	0	0.87829	0	0	0	0	0.68314	0.77821	0	0.87824	0.80365	0	0	0.84774	0	0.93639	0	0.732	0	0.80477	0	0.80036
	Clostridium cluster XIII	Peptostreptococcus micros	0.72005	0.97966	0	0.68788	0.904	0	0	0	0	0	0	0	0	0.70198	0	0	0	0	0	0	0	0	0	0	0.97403	0	0.81629	0.64225	0	0	0.64913	0	0.86415	0	0.98027	0.97453	0	0	0.69342	0	0.92607	0	0.7098	0	0.95866	0	0
	Clostridium cluster XIVa	Anaerostipes caccae	0	0	0	0	0	0	0	0	0	0	0	0	0	0	0	0	0	0	0	0	-0.76964	0	0	0	0	0	0	0	0	0	0	0	0	0	0	0	0	0	0	0	0	0	0	0	0	0	0
		Bryantella formatexigens	0	0.84423	0	0	0.72451	0	0	0	0	0	0	0	0	0	0	0	0	0	0	0	0	0	0	0	0.87937	0	0.7081	0	0	0	0.84537	0	0.9289	0	0.83937	0.93916	0	0	0	0	0.80668	0	0	0	0.7653	0	0
		Butyrivibrio crossotus	0.65567	0	0	0	0	0	0	0.96645	0	0	0	0	0	0	0	0	0	0	0	0	0	0	0	0	0	0	0	0.89052	0.69725	0	0	0	0	0	0	0	0.7455	0	0	0.68848	0	0.98621	0	0	0	0	0
		Clostridium colinum	0.74083	0.93383	0	0.65331	0.90139	0	0	0	0	0	0	0	0	0	0	0	0	0	0	0	0	0	0	0	0.94912	0.6582	0.79072	0.77164	0.64078	0	0	0	0.79834	0	0.97037	0.92902	0	0	0.66646	0.63872	0.88463	0	0.64645	0	0.9405	0	0
		Clostridium nexile	0	0	0	0	0	0	0.88403	0	0	0	0	0	0	0	0	0	0	0	0	0	0	0	0	0	0	0	0.76046	0	0	0	0	0	0.77535	0	0.63234	0.65268	0	0.72254	0	0	0.70514	0	0	0	0	0	0
		Clostridium sphenoides	0	0	0	0	0	0	0	0	0	0	0	0	0	0	0	0	0	0	0	0	0	0	0	0	0.66681	0	0	0	0	0	0	0	0.75641	0	0.75327	0.7626	0	0	0	0	0.67947	0	0	0	0.73751	0	0
		Clostridium symbiosum	0	0	0	0	0	0	0	0.79515	0	0	0	0	0	0	0	0	0	0	0	0	0	0	0	0	0	0	0	0.68695	0	0	0	0	0	0	0	0	0	0	0	0	0	0.84814	0	0	0	0	0
		Coprococcus eutactus	0	0	0	0	0	0	0.80782	0	0	0	0	0	0	0	0	0	0	0	0	0	0	0	0	0	0	0	0.67157	0	0	0	0	0	0.77468	0	0	0	0	0	0	0	0	0	0	0	0	0	0
		Dorea formicigenerans	0	0	0	0	0	0	0	0	0	0	0	0	0	0	0	0	0	0	0	0	0	0	0	0	0	0	0	0	0	0	0	0	0	0	0	0	0	0	0	0	0	0	0	0	0	0	0
		Eubacterium hallii	0	0	0	0	0	0	0	0	0	0	0	0	0	0	0	0	0	0	0	0	0	0	0	0	0	0	0	0	0	0	0	0	0	0	0	0	0	0	0	0	0	0	0	0.65212	0	0	0
		Eubacterium rectale	0	0.79703	0	0	0.79444	0	0	0	0	0	0	0	0	0	0	0	0	0	0	0	0	0	0	0	0.85918	0	0.67908	0	0	0	0	0	0.74211	0	0.87399	0.89653	0	0	0	0	0.74471	0	0	0	0.90304	0	0
		Eubacterium ventriosum	0	0	0	0	0	0	0.71114	0	0	0	0	0	0	0	0	0	0	0	0	0	0	0	0	0	0.64624	0	0.68096	0	0	0	0	0	0.71397	0	0.76041	0.72652	0	0.66706	0	0.6603	0.6982	0	0	0	0.71833	0	0
		Lachnobacillus bovis	0.65451	0.90573	0	0	0.80077	0	0	0	0	0	0	0	0	0	0	0	0	0	0	0	0	0	0	0	0.93833	0	0.73264	0	0	0	0.83997	0	0.91952	0	0.90565	0.96995	0	0	0	0	0.85604	0	0	0	0.84901	0	0
		Lachnospira pectinoschiza	0	0	0	0	0	0	0.82454	0	0	0	0	0	0	0	0	0	0	0	0	0	0	0	0	0	0	0	0	0	0	0	0	0	0.69401	0	0	0	0	0.79111	0	0.64826	0	0	0	0	0	0	0
		Outgrouping clostridium cluster XIVa	0	0	0	0	0	0	0.81419	0	0	0	0	0	0	0	0	0	0	0	0	0	0	0	0	0	0	0	0	0	0	0	0	0	0.7119	0	0	0	0	0.72765	0	0	0	0	0	0	0	0	0
		Roseburia intestinalis	0	0.63855	0	0.63474	0	0	0.87097	0	0	0	0	0	0	0	0	0	0	0	0	0	0	0	0	0	0	0	0.75459	0	0.70881	0	0	0	0.79027	0	0.70422	0.7477	0	0.84675	0	0.80478	0.70338	0	0	0	0	0	0
		Ruminococcus gnavus	0	0	0	0	0	0	0	0	0	0	0	0	0	0	0	0	0	0	0	0	0	0	0	0	0	0	0	0	0	0	0	0	0	0	0	0	0	0	0	0	0	0	0	0.77474	0	0	0
		Ruminococcus lactaris	0	0	0	0	0	0	0	0	0	0	0	0	0	0	0	0	0	0	0	0	0	0	0	0	0	0	0	0	0	0	0.65487	0	0	0	0.68318	0.6498	0	0	0	0	0	0	0	0.64641	0.67686	0	0
		Ruminococcus obeum	0	0	0	0	0	0	0.86426	0	0	0	0	0	0	0	0	0	0	0	0	0	0	0	0	0	0	0	0.69261	0	0	0	0	0	0.77181	0	0	0	0	0.68421	0	0	0	0	0	0	0	0	0
	Clostridium cluster XV	Anaerofustis	0	0.72866	0	0	0	0	0	0	0	0	0	0	0	0.65682	0	0	0	0	0	0	0	0	0	0	0.76082	0	0.63712	0	0	0	0	0	0.70657	0	0.83523	0.77854	0	0	0	0	0.77466	0	0	0.63765	0.84941	0	0
		Eubacterium limosum	0.78199	0.89663	0	0.69597	0.85389	0	0	0	0	0	0	0	0	0	0	0	0	0	0	0	0	0	0	0	0.91448	0.82506	0.80933	0.68487	0	0	0.69964	0	0.73153	0	0.91175	0.82861	0	0	0.71434	0	0.86226	0	0.85235	0	0.86064	0	0
	Clostridium cluster XVI	Bulleidia moorei	0.77825	0.92385	0	0	0.91926	0	0	0	0	0	0	0	0	0	0	0	0	0	0	0	0	0	0	0	0.97717	0.7006	0.6488	0.67687	0	0	0.77928	0	0.77411	0	0.9134	0.93053	0	0	0	0	0.80457	0	0	0	0.91183	0	0
		Eubacterium biforme	0	0.79749	0	0	0.75706	0	0	0	0	0	0	0	0	0	0	0	0	0	0	0	0	0	0	0	0.88234	0	0	0	0	0	0.83977	0	0.80651	0	0.79835	0.90969	0	0	0	0	0.6912	0	0	0	0.7991	0	0
		Eubacterium cylindroides	0	0	0	0	0	0	0	0	0	0.99971	0	0	0	0	0	0.95405	0	0.83804	0	0	0	0	0	0	0	0	0	0	0	0	0	0	0	0	0	0	0	0	0	0	0	0	0	0	0	0	0
	Clostridium cluster XVII	Catenibacterium mitsuokai	0.64065	0.94132	0	0	0.83995	0	0	0	0	0	0	0	0	0.66173	0	0	0	0	0	0	0	0	0	0	0.94812	0	0.78697	0	0	0	0.69396	0	0.8821	0	0.97326	0.97386	0	0	0	0	0.9131	0	0	0	0.96163	0	0
		Lactobacillus catenaformis	0.74532	0.82876	0	0	0.85765	0	0	0	0	0	0	0	0	0	0	0	0	0	0	0	0	0	0	0	0.87775	0.71229	0.66238	0.8679	0.68715	0	0	0	0	0	0.89514	0.80563	0	0	0	0.66608	0.75798	0.67767	0	0	0.88486	0	0
	Clostridium cluster XVIII	Clostridium ramosum	0	0	0	0	0	0	0	0	0	0.99857	0	0	0	0	0	0.9609	0	0.82533	0	0	0	0	0	0	0	0	0	0	0	0	0	0	0	0	0	0	0	0	0	0	0	0	0	0	0	0	0
		Coprobacillus catenaformis	0	0.82526	0	0	0.71424	0	0	0	0	0	0	0	0	0.63458	0	0	0	0	0	0	0	0	0	0	0.80138	0	0	0	0	0	0	0	0.78161	0	0.76477	0.86417	0	0	0	0	0.75328	0	0	0	0.73478	0	0
	Uncultured Clostridiales	Uncultured Clostridiales I	0.80478	0.98118	0	0.68078	0.94644	0	0	0	0	0	0	0	0	0.70416	0	0	0	0	0	0	0	0	0	0	0.99123	0.72614	0.76977	0.69935	0	0	0.68266	0	0.8045	0	0.966	0.9452	0	0	0.69597	0	0.8905	0	0.74824	0	0.95176	0	0
		Uncultured Clostridiales II	0	0	0	0	0	0.75623	0	0	0	0	0	0	0	0	0	0	0	0	0	0	0	0	0	0	0	0	0	0	0	0	0	0	0	0.84696	0	0	0	0	0	0	0	0	0	0	0	0.78218	0
Firmicutes	Uncultured Mollicutes	Uncultured Mollicutes	0.8097	0.97128	0	0.71891	0.95768	0	0	0	0	0	0	0	0	0.69703	0	0	0	0	0	0	0	0	0	0	0.96814	0.71041	0.79432	0.75194	0	0	0	0	0.77118	0	0.96141	0.92097	0	0	0.75298	0	0.88776	0	0.75028	0	0.94421	0	0
Fusobacteria	Fusobacteria	Fusobacteria	0.90582	0.89065	0	0.70827	0.97208	0	0	0	0	0	0	0	0	0	0	0	0	0	0	0	0	0	0	0	0.93592	0.8858	0.72152	0.89128	0.74917	0	0	0	0.64684	0	0.87815	0.8254	0	0	0.6854	0.71655	0.76735	0.67224	0.78962	0	0.84083	0	0
Proteobacteria	Gammaproteobacteria	Aeromonas	0.67819	0	0	0	0	0	0	0.98202	0	0	0	0	0	0	0	0	0	0	0	0	0	0	0	0	0	0.7011	0	0.86951	0.72975	0	0	0	0	0	0	0	0.84377	0	0	0.65835	0	0.97237	0	0	0	0	0
	Betaproteobacteria	Alcaligenes faecalis	0	0	0	0	0	0	0	0.9846	0	0	0	0	0	0	0	0	0	0	0	0	0	0	0	0	0	0	0	0.85358	0.65201	0	0	0	0	0	0	0	0.76621	0	0	0	0	0.98829	0	0	0	0	0
	Gammaproteobacteria	Anaerobiospirillum	0	0	0	0	0	0	0	0	0	0	0	0	0	0	0	0	0	0	0	0	0	0	0	0	0	0	0	0	0	0	0	0	0	0.71255	0	0	0	0	0	0	0	0	0	0	0	0.64362	0
	Betaproteobacteria	Aquabacterium	0.64526	0	0	0	0	0	0	0.99445	0	0	0	0	0	0	0	0	0	0	0	0	0	0	0	0	0	0.66215	0	0.872	0.73544	0	0	0	0	0	0	0	0.82908	0	0	0.67885	0	0.98299	0	0	0	0	0
	Proteobacteria	Bilophila	0.87721	0.9176	0	0.71623	0.97222	0	0	0	0	0	0	0	0	0	0	0	0	0	0	0	0	0	0	0	0.94436	0.87361	0.75517	0.78952	0.66415	0	0	0	0.64889	0	0.89606	0.82744	0	0	0.78381	0	0.80911	0	0.86783	0	0.87911	0	0
		Burkholderia	0.64067	0	0	0	0	0	0	0.99854	0	0	0	0	0	0	0	0	0	0	0	0	0	0	0	0	0	0	0	0.86636	0.69663	0	0	0	0	0	0	0	0.79552	0	0	0.64269	0	0.98798	0	0	0	0	0
		Campylobacter	0.63538	0.90316	0	0	0.8266	0	0	0	0	0	0	0	0	0	0	0	0	0	0	0	0	0	0	0	0.94746	0	0.74323	0	0	0	0.78963	0	0.84143	0	0.95537	0.94533	0	0	0	0	0.87717	0	0	0	0.93632	0	0
		Desulfovibrio	0	0	0	0	0	0	0	0	0	0	0	0	0	0	0	0	0	0	0	0	0	0	0	0	0	0	0	0	0	0	0	0	0	0.68067	-0.66161	0	0	0	0	0	0	0	0	0	-0.70409	0.66801	0
		Enterobacter aerogenes	0	0	0	0	0	0	0	0	0	0	0	0	0	0	0	0	0	0	0	0	0	0	0	0	0	0	0	0	0	0	0	0	0	0	0	0	0	0	0	0	0	0	0	0	0	0	0
		Escherichia coli	0	0	0	0	0	0	0	0	0	0	0	0	0	0	0	0	0	0	0	0	0	0	0	0	0	0	0	0	0	0	0	0	0	0	0	0	0	0	0	0	0	0	0	0	0	0	0
		Haemophilus	0	0	0	0	0	0	0	0	0	0	0	0	0	0	0	0	0	0	0	0	0	0	0	0	0	0	0	0	0	0	0	0	0	0	0	0	0	0	0	0	0	0	0	0	0	0	0
		Helicobacter	0.85893	0.89881	0	0	0.9521	0	0	0	0	0	0	0	0	0	0	0	0	0	0	0	0	0	0	0.64976	0.93508	0.80202	0.67286	0.90084	0.67188	0	0	0	0.64282	0	0.90214	0.83556	0	0	0.6464	0.64251	0.78	0.67215	0.67111	0	0.88138	0	0
		Klebisiella pneumoniae	0	0	0	-0.64081	0	0	0	0	0	0	0	0	0	0	0	0	0	0	0	0	0	0	0	0	0	0	0	0	0	0	0	0	0	0	0	0	0	0	0	0	0	0	0	0	0	0	0
		Leminorella	0	0	0	0	0	0	0	0.84234	0	0	0	0	0	0	0	0	0	0	0	0	0	0	0	0	0	0	0	0.64321	0	0	0	0	0	0.67369	0	0	0.78494	0	0	0	0	0.81701	0	0	0	0	0
		Methylobacterium	0.65837	0.91134	0	0	0.86137	0	0	0	0	0	0	0	0	0.72754	0	0	0	0	0	0	0	0	0	0	0.93695	0	0.68778	0.67527	0	0	0	0	0.74651	0	0.94508	0.91404	0	0	0	0	0.84055	0	0	0	0.96518	0	0
		Moraxellaceae	0.63725	0	0	0	0	0	0	0.99416	0	0	0	0	0	0	0	0	0	0	0	0	0	0	0	0	0	0.64961	0	0.87389	0.72019	0	0	0	0	0	0	0	0.80108	0	0	0.66556	0	0.97967	0	0	0	0	0
		Novosphingobium	0	0	0	0	0	0	0	0	0	-0.71346	0	0	0	0	0	-0.65686	0	0	0	0	0	0	0	0	0	0	0	0	0	0	0	0	0	0	0	0	0	0	0	0	0	0	0	0	0	0	0
		Oceanospirillum	0.72351	0.95011	0	0	0.92686	0	0	0	0	0	0	0	0	0.67237	0	0	0	0	0	0	0	0	0	0	0.98334	0.69478	0.74536	0.6645	0	0	0.65887	0	0.79155	0	0.95785	0.95442	0	0	0.67179	0	0.86523	0	0.70994	0	0.96674	0	0
		Oxalobacter formigenes	0.64888	0	0	0	0	0	0	0.99353	0	0	0	0	0	0	0	0	0	0	0	0	0	0	0	0	0	0.63361	0	0.87929	0.69046	0	0	0	0	0	0	0	0.78277	0	0	0.64994	0	0.99401	0	0	0	0	0
		Proteus	0	0	0	0	0	0	0	0	0	0	0	0	0	0	0	0	0	0	0	0	-0.65899	0	0	0	0	0	0	0	0	0	0	0	0	0	0	0	0	0	0	0	0	0	0	0	0	0	0
		Pseudomonas	0	0	0	0	0	0	0.83904	0	0	0	0	0	0	0	0	0	0	0	0	0	0	0	0	0	0	0	0	0	0.65212	0	0	0	0	0	0	0	0	0.94725	0	0.77506	0	0	0	0	0	0	0
		Serratia	0	0	0	0	0	0	0	0	0	0	0	0	0	0	0	0	0	0	0	0	0	0	0	0	0	0	0	0	0	0	0	0	0	0	0	0	0	0	0	0	0	0	0	0.64735	0	0	0
		Sutterella wadsworthia	0.65154	0	0	0	0	0	0	0.9931	0	0	0	0	0	0	0	0	0	0	0	0	0	0	0	0	0	0.66934	0	0.87132	0.73112	0	0	0	0	0	0	0	0.82827	0	0	0.67304	0	0.98061	0	0	0	0	0
		Vibrio	0	0	0	0	0	0	0	0	0	0	0	0	0	0	0	0	0	0	0	0	0	0	0	0	0	0	0	0	0	0	0	0	0	0	0	0	0	0	0	0	0	0	0	0	0	0	0
		Xanthomonadaceae	0	0	0.97993	0	0	0	0	0	0	0	0	0	0	0	0	0	0	0	0.97313	0.97386	0	0	0	0	0	0	0	0	0	0	0	0	0	0	0	0	0	0	0	0	0	0	0	0	0	0	0
		Yersinia	0	0	0	0	0	0	0	0	0	0	0	0	0	0	0	0	0	0	0	0	0	0	0	0	0	0	0	0	0	0	0	0	0	0	0	0	0	0	0	0	0	0	0	0	0	0	0
Spirochaetes	Spirochaetes	Brachyspira	0.74241	0.97393	0	0.64809	0.9191	0	0	0	0	0	0	0	0	0.68696	0	0	0	0	0	0	0	0	0	0	0.98913	0.67733	0.78701	0.66291	0	0	0.7043	0	0.83982	0	0.97938	0.96812	0	0	0.67979	0	0.90802	0	0.71007	0	0.96457	0	0
Verrucomicrobia	Verrucomicrobia	Akkermansia	0.65205	0	0	0	0	0	0	0.96758	0	0	0	0	0	0	0	0	0	0	0	0	0	0	0	0	0	0	0	0.8881	0.69593	0	0	0	0	0	0	0	0.74633	0	0	0.68676	0	0.98643	0	0	0	0	0
[truncated: 83 more columns]

## Sheet: E Co-correlation clusters
Phylum	level1	List of OTUs found in co-occurrence networks	CS1-3		Phylum	Order	List of OTUs found in co-occurrence networks	CS7-30		Phylum	Order	List of OTUs found in co-occurrence networks	V1-3
Actinobacteria	Actinobacteria	Corynebacterium	cluster A CS 1-3		Firmicutes	Bacilli	Bacillus	cluster A CS 7-30		Firmicutes	Bacilli	Lactobacillus gasseri	cluster A V 1-3
Firmicutes	Asteroleplasma	Asteroleplasma			Firmicutes	Bacilli	Weissella			Bacteroidetes	Clostridium cluster IV	Papillibacter cinnamivorans
Firmicutes	Bacilli	Gemella			Firmicutes	Bacilli	Wissella			Bacteroidetes	Clostridium cluster IV	Ruminococcus bromii
Bacteroidetes	Bacteroidetes	Prevotella ruminicola			Bacteroidetes	Bacteroidetes	Prevotella melaninogenica			Bacteroidetes	Clostridium cluster IX	Peptococcus niger
Bacteroidetes	Bacteroidetes	Prevotella oralis			Bacteroidetes	Bacteroidetes	Allistipes			Bacteroidetes	Clostridium cluster IX	Veillonella
Firmicutes	Clostridium cluster IV	Faecalibacterium prausnitzii			Bacteroidetes	Bacteroidetes	Parabacteroides distasonis			Bacteroidetes	Clostridium cluster XIVa	Lachnobacillus bovis
Firmicutes	Clostridium cluster IV	Clostridium cellulosi			Bacteroidetes	Bacteroidetes	Tannerella			Bacteroidetes	Actinobacteria	Atopobium
Firmicutes	Clostridium cluster IV	Oscillospira guillermondii			Bacteroidetes	Bacteroidetes	Uncultured Bacteroidetes			Bacteroidetes	Bacilli	Aneurinibacillus
Firmicutes	Clostridium cluster IV	Sporobacter termitidis			Firmicutes	Clostridium cluster III	Clostridium stercorarium			Bacteroidetes	Bacilli	Lactobacillus salivarius
Firmicutes	Clostridium cluster IX	Dialister			Firmicutes	Clostridium cluster IV	Papillibacter cinnamivorans			Firmicutes	Bacilli	Lactococcus
Firmicutes	Clostridium cluster IX	Megasphaera elsdenii			Firmicutes	Clostridium cluster IV	Ruminococcus bromii			Firmicutes	Clostridium cluster III	Clostridium thermocellum
Firmicutes	Clostridium cluster XI	Peptostreptococcus anaerobius			Firmicutes	Clostridium cluster XI	Anaerovorax odorimutans			Firmicutes	Clostridium cluster IV	Eubacterium siraeum
Firmicutes	Clostridium cluster XIVa	Ruminococcus gnavus			Firmicutes	Clostridium cluster XIVa	Clostridium nexile			Firmicutes	Clostridium cluster IV	Ruminococcus callidus
Firmicutes	Clostridium cluster XIVa	Clostridium sphenoides			Firmicutes	Clostridium cluster XIVa	Coprococcus eutactus			Firmicutes	Clostridium cluster IX	Megamonas hypermegale
Firmicutes	Clostridium cluster XIVa	Lachnospira pectinoschiza			Firmicutes	Clostridium cluster XIVa	Eubacterium hallii			Actinobacteria	Clostridium cluster IX	Mitsuokella multiacida
Firmicutes	Clostridium cluster XIVa	Outgrouping clostridium cluster XIVa			Firmicutes	Clostridium cluster XV	Anaerofustis			Firmicutes	Clostridium cluster IX	Phascolarctobacterium faecium
Firmicutes	Clostridium cluster XIVa	Roseburia intestinalis			Actinobacteria	Actinobacteria	Atopobium			Firmicutes	Clostridium cluster IX	Uncultured Selenomonadaceae
Firmicutes	Clostridium cluster XIVa	Ruminococcus lactaris			Firmicutes	Asteroleplasma	Asteroleplasma			Firmicutes	Clostridium cluster XI	Clostridium felsineum
Firmicutes	Clostridium cluster XV	Eubacterium limosum			Firmicutes	Bacilli	Aneurinibacillus			Bacteroidetes	Clostridium cluster XIII	Peptostreptococcus micros
Firmicutes	Clostridium cluster XVI	Bulleidia moorei			Firmicutes	Bacilli	Lactobacillus salivarius			Bacteroidetes	Clostridium cluster XIVa	Clostridium colinum
Firmicutes	Clostridium cluster XVI	Eubacterium cylindroides			Firmicutes	Bacilli	Lactococcus			Bacteroidetes	Clostridium cluster XIVa	Eubacterium rectale
Firmicutes	Clostridium cluster XVIII	Coprobacillus catenaformis			Bacteroidetes	Bacteroidetes	Prevotella oralis			Bacteroidetes	Clostridium cluster XIVa	Ruminococcus obeum
Proteobacteria	Proteobacteria	Bilophila			Bacteroidetes	Bacteroidetes	Bacteroides plebeius			Bacteroidetes	Clostridium cluster XVII	Catenibacterium mitsuokai
Actinobacteria	Actinobacteria	Atopobium			Bacteroidetes	Bacteroidetes	Bacteroides splachnicus			Firmicutes	Clostridium cluster XVII	Lactobacillus catenaformis
Firmicutes	Bacilli	Aneurinibacillus			Bacteroidetes	Bacteroidetes	Bacteroides stercoris			Firmicutes	Cyanobacteria	Uncultured Chroococcales
Firmicutes	Bacilli	Lactobacillus salivarius			Bacteroidetes	Bacteroidetes	Prevotella tannerae			Firmicutes	Fusobacteria	Fusobacteria
Firmicutes	Bacilli	Lactococcus			Firmicutes	Clostridium cluster III	Clostridium thermocellum			Firmicutes	Proteobacteria	Campylobacter
Bacteroidetes	Bacteroidetes	Bacteroides intestinalis			Firmicutes	Clostridium cluster IV	Clostridium cellulosi			Firmicutes	Proteobacteria	Helicobacter
Bacteroidetes	Bacteroidetes	Bacteroides plebeius			Firmicutes	Clostridium cluster IV	Oscillospira guillermondii			Firmicutes	Proteobacteria	Methylobacterium
Bacteroidetes	Bacteroidetes	Bacteroides splachnicus			Firmicutes	Clostridium cluster IV	Sporobacter termitidis			Firmicutes	Proteobacteria	Oceanospirillum
Bacteroidetes	Bacteroidetes	Bacteroides stercoris			Firmicutes	Clostridium cluster IV	Eubacterium siraeum			Firmicutes	Spirochaetes	Brachyspira
Bacteroidetes	Bacteroidetes	Prevotella tannerae			Firmicutes	Clostridium cluster IV	Ruminococcus callidus			Firmicutes	Uncultured Clostridiales	Uncultured Clostridiales I
Firmicutes	Clostridium cluster III	Clostridium thermocellum			Firmicutes	Clostridium cluster IX	Megasphaera elsdenii			Firmicutes	Uncultured Mollicutes	Uncultured Mollicutes
Firmicutes	Clostridium cluster IV	Eubacterium siraeum			Firmicutes	Clostridium cluster IX	Megamonas hypermegale			Firmicutes	Bacteroidetes	Bacteroides fragilis	cluster B V 1-3
Firmicutes	Clostridium cluster IV	Ruminococcus callidus			Firmicutes	Clostridium cluster IX	Mitsuokella multiacida			Firmicutes	Bacteroidetes	Bacteroides ovatus
Firmicutes	Clostridium cluster IX	Megamonas hypermegale			Firmicutes	Clostridium cluster IX	Phascolarctobacterium faecium			Firmicutes	Bacteroidetes	Bacteroides uniformis
Firmicutes	Clostridium cluster IX	Mitsuokella multiacida			Firmicutes	Clostridium cluster IX	Uncultured Selenomonadaceae			Firmicutes	Bacteroidetes	Bacteroides vulgatus
Firmicutes	Clostridium cluster IX	Phascolarctobacterium faecium			Firmicutes	Clostridium cluster XI	Peptostreptococcus anaerobius			Cyanobacteria	Bacteroidetes	Allistipes
Firmicutes	Clostridium cluster IX	Uncultured Selenomonadaceae			Firmicutes	Clostridium cluster XI	Clostridium felsineum			Fusobacteria	Bacteroidetes	Parabacteroides distasonis
Firmicutes	Clostridium cluster XI	Clostridium felsineum			Firmicutes	Clostridium cluster XIII	Peptostreptococcus micros			Proteobacteria	Bacteroidetes	Tannerella
Firmicutes	Clostridium cluster XIII	Peptostreptococcus micros			Firmicutes	Clostridium cluster XIVa	Clostridium sphenoides			Proteobacteria	Bacteroidetes	Uncultured Bacteroidetes
Firmicutes	Clostridium cluster XIVa	Clostridium colinum			Firmicutes	Clostridium cluster XIVa	Lachnospira pectinoschiza			Proteobacteria	Bacteroidetes	Bacteroides intestinalis
Firmicutes	Clostridium cluster XIVa	Eubacterium rectale			Firmicutes	Clostridium cluster XIVa	Outgrouping clostridium cluster XIVa			Proteobacteria	Bacteroidetes	Bacteroides plebeius
Firmicutes	Clostridium cluster XIVa	Ruminococcus obeum			Firmicutes	Clostridium cluster XIVa	Roseburia intestinalis			Spirochaetes	Bacteroidetes	Bacteroides splachnicus
Firmicutes	Clostridium cluster XVII	Catenibacterium mitsuokai			Firmicutes	Clostridium cluster XIVa	Ruminococcus lactaris			Firmicutes	Bacteroidetes	Bacteroides stercoris
Firmicutes	Clostridium cluster XVII	Lactobacillus catenaformis			Firmicutes	Clostridium cluster XIVa	Clostridium colinum			Firmicutes	Bacteroidetes	Prevotella tannerae
Cyanobacteria	Cyanobacteria	Uncultured Chroococcales			Firmicutes	Clostridium cluster XIVa	Eubacterium rectale
Fusobacteria	Fusobacteria	Fusobacteria			Firmicutes	Clostridium cluster XIVa	Ruminococcus obeum
Proteobacteria	Proteobacteria	Campylobacter			Firmicutes	Clostridium cluster XV	Eubacterium limosum
Proteobacteria	Proteobacteria	Helicobacter			Firmicutes	Clostridium cluster XVI	Bulleidia moorei
Proteobacteria	Proteobacteria	Methylobacterium			Firmicutes	Clostridium cluster XVI	Eubacterium cylindroides
Proteobacteria	Proteobacteria	Oceanospirillum			Firmicutes	Clostridium cluster XVII	Catenibacterium mitsuokai
Spirochaetes	Spirochaetes	Brachyspira			Firmicutes	Clostridium cluster XVII	Lactobacillus catenaformis
Firmicutes	Uncultured Clostridiales	Uncultured Clostridiales I			Cyanobacteria	Cyanobacteria	Uncultured Chroococcales
Firmicutes	Uncultured Mollicutes	Uncultured Mollicutes			Proteobacteria	Proteobacteria	Bilophila
					Proteobacteria	Proteobacteria	Campylobacter
					Proteobacteria	Proteobacteria	Helicobacter
					Proteobacteria	Proteobacteria	Methylobacterium
					Proteobacteria	Proteobacteria	Oceanospirillum
					Spirochaetes	Spirochaetes	Brachyspira
					Firmicutes	Uncultured Clostridiales	Uncultured Clostridiales I
					Firmicutes	Uncultured Mollicutes	Uncultured Mollicutes

## Sheet: F Co-correlation networks
Phylum	List of OTUs found in co-correlation networks	V1-3	CS1-3	CS7-30
Actinobacteria	Corynebacterium				Specific gut microbiota associated to 1-3 days			Unique in CS1-3 group
Bacteroidetes	Prevotella ruminicola							Shared by V1-3 and CS1-3 groups
Firmicutes	Coprobacillus catenaformis							Unique in V1-3 group
Firmicutes	Dialister							Unique in CS7-30 group
Firmicutes	Faecalibacterium prausnitzii							Shared by CS1-3 and CS7-30 groups
Firmicutes	Gemella							Shared by V1-3 and CS7-30 groups
Firmicutes	Ruminococcus gnavus							Shared by all groups
Bacteroidetes	Bacteroides intestinalis
Fusobacteria	Fusobacteria
Bacteroidetes	Bacteroides fragilis
Bacteroidetes	Bacteroides ovatus
Bacteroidetes	Bacteroides uniformis
Bacteroidetes	Bacteroides vulgatus
Firmicutes	Lachnobacillus bovis
Firmicutes	Lactobacillus gasseri
Firmicutes	Peptococcus niger
Firmicutes	Veillonella
Bacteroidetes	Prevotella melaninogenica				Specific gut microbiota associated to CS delivered newborn
Firmicutes	Anaerofustis
Firmicutes	Anaerovorax odorimutans
Firmicutes	Bacillus
Firmicutes	Clostridium nexile
Firmicutes	Clostridium stercorarium
Firmicutes	Coprococcus eutactus
Firmicutes	Eubacterium hallii
Firmicutes	Weissella
Bacteroidetes	Prevotella oralis
Firmicutes	Asteroleplasma
Firmicutes	Bulleidia moorei
Firmicutes	Clostridium cellulosi
Firmicutes	Clostridium sphenoides
Firmicutes	Eubacterium cylindroides
Firmicutes	Eubacterium limosum
Firmicutes	Lachnospira pectinoschiza
Firmicutes	Megasphaera elsdenii
Firmicutes	Oscillospira guillermondii
Firmicutes	Outgrouping clostridium cluster XIVa
Firmicutes	Peptostreptococcus anaerobius
Firmicutes	Roseburia intestinalis
Firmicutes	Ruminococcus lactaris
Firmicutes	Sporobacter termitidis
Proteobacteria	Bilophila
Bacteroidetes	Allistipes
Firmicutes	Papillibacter cinnamivorans
Bacteroidetes	Parabacteroides distasonis
Firmicutes	Ruminococcus bromii
Bacteroidetes	Tannerella
Bacteroidetes	Uncultured Bacteroidetes
Actinobacteria	Atopobium				Newborn core gut microbiota
Bacteroidetes	Bacteroides plebeius
Bacteroidetes	Bacteroides splachnicus
Bacteroidetes	Bacteroides stercoris
Bacteroidetes	Prevotella tannerae
Cyanobacteria	Uncultured Chroococcales
Firmicutes	Aneurinibacillus
Firmicutes	Catenibacterium mitsuokai
Firmicutes	Clostridium colinum
Firmicutes	Clostridium felsineum
Firmicutes	Clostridium thermocellum
Firmicutes	Eubacterium rectale
Firmicutes	Eubacterium siraeum
Firmicutes	Lactobacillus catenaformis
Firmicutes	Lactobacillus salivarius
Firmicutes	Lactococcus
Firmicutes	Megamonas hypermegale
Firmicutes	Mitsuokella multiacida
Firmicutes	Peptostreptococcus micros
Firmicutes	Phascolarctobacterium faecium
Firmicutes	Ruminococcus callidus
Firmicutes	Ruminococcus obeum
Firmicutes	Uncultured Clostridiales I
Firmicutes	Uncultured Mollicutes
Firmicutes	Uncultured Selenomonadaceae
Proteobacteria	Campylobacter
Proteobacteria	Helicobacter
Proteobacteria	Methylobacterium
Proteobacteria	Oceanospirillum
Spirochaetes	Brachyspira
