# Supplementary material for: Phylogenetic and Metabolic Tracking of Gut Microbiota during Perinatal Development
Source: PLoS One. 2015 Sep 2;10(9):e0137347. doi: 10.1371/journal.pone.0137347 (PMC4557834; doi:10.1371/journal.pone.0137347)
Supplement: S8 Table — Metabolites quantified in the samples listed in the A column are reported as normalized quantities (concentration of μmol/g of wet weight of faeces). (XLS) [file pone.0137347.s011.xls]

## Sheet: A-CS-delivered
Sample_ID	Weight (mg)	U1	U2	2-hydroxy-3methylbutyrate	Isocaproic Acid	Isovalerate	Isoleucine	Leucine	1,2-propanediol	Ethanol	Fucose	3-Hydroxyisovalerate	Lactate	Acetoin	Alanine	Butyrate	Acetate	N-acetyl moiety 1	N-acetyl moiety 2	N-acetyl moiety 3	Glutamate	Propionate	Succinate	Dimethylamine	Aspartate	Trimethylamine	Creatinine	U3	Malonate	Choline	Methanol	Tyrosine	Phenylalanine	Formate
1_1_FM	180	0.853071	0.355006	0.405619	0.362395	1.0832	1.04251	1.27449	0.639552	2.45585	0.834204	0.323623	1.43489	0.795605	0.779191	1.26757	0.810788	24.377	11.4051	18.3767	2.57189	9.63163	0.380172	0.207309	2.13487	0.0625667	0.323984	2.13143	1.30434	0.397513	1.0013	0.262418	6.17412	0.17792
1_2_FM	195	1.68964	0.563169	0.680801	0.476236	1.26552	1.19863	1.46208	1.34191	2.10007	0.800652	0.84485	1.72306	1.10734	1.19523	2.01516	2.13876	23.9031	12.8784	4.13371	2.76953	9.94003	0.581657	0.254126	2.73113	0.0679481	0.441022	2.62067	1.66035	0.419907	1.52275	1.02836	8.30429	1.02372
1_3_FM	184	1.41368	0.566778	0.940647	1.03864	2.28962	1.12053	1.53741	0.768199	2.05219	0.683205	0.842498	1.89073	1.1925	1.41632	5.87795	34.2867	7.96005	0	4.86508	1.9048	6.90698	1.29076	0.0946964	1.75419	0.0568977	0.836517	1.67889	0.814739	0.342812	1.2483	1.17943	6.50105	0.621546
1_7_BM	174	-0.52755	-0.0359	0.150816	0.0649236	0.326066	0.461071	0.998984	0.407832	0.532057	1.95867	0.504658	31.8351	0.446211	1.65507	0.444981	21.4629	0.904134	4.72937	0	0.984032	2.02885	0.527833	0.0210722	0.875027	-0.0105205	0.0730917	0.210703	0.102514	0.0102835	3.51979	0.148352	1.36874	0.163818
4_1_FM	232	0.413208	0.257997	0.262644	0.285356	0.774203	0.831148	0.91246	0.836858	2.39623	0.938653	1.25761	1.73584	0.670144	0.666501	0.704598	1.02791	29.3756	26.9197	1.60854	2.4824	8.11052	0.251582	0.0966738	1.51676	0.0344687	0.260713	2.97952	0.347454	0.164976	2.46153	-0.563612	3.03756	-0.0247572
4_2_FM	208	-0.0280049	0.142744	0.192825	0.500874	0.79481	1.3167	1.22454	1.60263	3.89495	0.660722	4.1414	3.64246	0.899822	0.949637	1.45482	24.6617	12.9451	5.5994	2.0104	2.60798	8.01428	2.60859	0.194886	0.152139	-0.00510393	0.183479	3.10843	0.770266	0.217191	8.82987	-1.9837	1.47809	0.591272
5_1_FM	251	0.834577	0.328657	0.487434	0.386924	1.60196	1.85954	2.53121	1.24228	2.30064	1.22702	0.454441	3.1478	0.973778	2.52026	1.49477	1.42016	24.392	9.64588	1.69444	3.64181	8.45857	0.356664	0.167629	4.11371	0.035538	0.66156	2.48721	1.82412	1.06553	0.853489	0.698254	9.23932	0.284738
5_2_FM	201	0.667444	0.352716	0.60913	0.391234	1.23113	1.56892	2.11284	1.82725	2.09984	1.05714	0.612419	3.14796	0.958531	2.41652	1.58133	1.56543	22.1132	6.65112	4.11485	2.98077	10.0105	0.646288	0.163615	4.23523	0.083799	0.440088	2.57153	2.14032	1.30973	1.0986	1.1609	10.6518	0.333502
5_3_FM	195	1.11655	0.696832	0.962301	1.21842	1.53269	1.30895	1.22587	0.787125	1.36185	0.702645	0.932856	2.06431	0.663076	1.26234	4.13646	32.9723	5.78988	3.25221	2.15949	2.20883	7.2519	1.39301	0.120423	1.75547	0.0560134	0.965026	1.57542	1.20395	0.573433	2.00641	0.505249	7.60362	0.493183
6_3_FM	349	1.96006	0.983715	0.634863	0.510645	1.95707	1.7964	2.34381	2.07183	2.18492	1.58948	0.114474	2.12309	1.17316	1.96536	1.66086	3.25729	12.0904	1.82551	4.883	3.16483	6.02181	0.571048	0.189108	3.07442	0.124401	0.689621	2.17492	1.84897	0.397777	5.56633	1.94595	9.22145	1.26993
6_7_BM	199	0.785499	0.377436	0.790811	0.590636	1.02421	0.609741	0.848136	1.04657	1.89391	0.673078	0.628317	1.21472	0.709445	0.80368	1.64209	28.9184	11.844	1.7864	5.80007	2.79208	4.88881	0.276644	0.12757	1.29043	0.0503776	0.609166	1.56994	0.954564	0.178036	2.89613	1.96875	5.79174	0.454456
6_15_BM	203	0.0639091	-0.0421599	1.30833	0.603682	0.849421	0.190069	0.54817	1.39626	1.14953	0.349641	0.069773	1.03487	1.25967	0.793572	2.82866	46.0396	7.10276	2.3785	3.24291	0.678678	5.85478	0.976983	-0.00592885	-0.452995	-0.0227095	0.258252	0.219887	-0.123288	0.108095	1.80089	1.51062	3.40976	0.235996
6_30_BM	140	0.567193	0.656408	0.74984	0	0.871594	1.03282	1.10072	1.64425	2.38168	1.26013	-1.02381	1.93335	0.628312	1.52212	1.71085	14.5254	7.1963	3.3376	5.60483	1.70809	4.92936	4.70873	0.118092	-0.112914	0.0647522	0.235397	0.406505	1.16907	0.13539	5.28495	0.489994	3.2055	0.976279
7_1_FM	130	2.59752	1.59031	1.34292	0.744385	1.05814	2.13225	1.94146	0.982719	2.72451	0.873546	4.66345	2.87719	1.19679	1.37331	1.97742	1.71601	15.7473	10.1529	3.60336	3.71641	14.29	0.357045	0.212935	1.79236	0.0298338	0.325106	5.33036	0.535937	0.550836	6.8127	-2.01294	-1.05725	2.27146
7_2_FM	182	1.22233	0.506639	1.09083	0.541885	1.17433	1.71099	2.11548	3.20584	2.67026	1.30818	2.17855	2.5132	0.705103	1.8277	2.06157	1.53933	20.7539	12.9767	0	3.09948	7.84591	0.532939	0.281745	3.3869	0.0904487	0.456609	4.4539	2.18993	1.23403	1.94381	0.921507	7.31666	0.709832
7_3_fM	203	2.40445	1.18053	1.55873	1.08938	2.27216	1.89759	1.92031	1.49369	3.67276	0.949132	6.83044	2.09646	1.02856	2.22321	4.42421	4.9065	10.9209	2.00897	0.440712	4.14661	16.1934	0.743265	0.230502	0.748005	0.0238783	1.45158	6.2387	1.91238	0.912061	5.45735	-0.758103	-3.48206	2.73877
7_7_fM	226	1.58621	0.552636	1.39943	0.774367	2.88098	1.65192	1.90923	1.00717	2.59432	0.386832	0.190764	4.0405	1.43822	2.19676	7.0989	30.5613	3.59229	0	1.26059	2.03783	6.72317	1.56668	0.0648165	7.31567	0.12655	0.921574	1.15352	4.08246	0.19777	0.339927	0.863338	5.69792	0.0286459
7_15_fM	281	0.389679	0.259408	0.689422	0.460848	0.923558	0.473257	0.411585	0.816284	2.80637	0.264713	0.0893019	7.86666	1.00789	2.64388	1.76832	53.8236	1.5447	0.192388	0.549695	1.1971	9.5949	4.38362	0.0327416	0.629594	0.0446305	0.245207	0.479491	0.851897	0.050696	0.125941	0.59022	2.81769	0.327356
7_30_fM	184	0.375522	0.187989	0.456665	0.296347	0.740199	0.491307	0.517927	0.938927	2.03171	0.175135	0.0551815	16.1667	1.05409	1.38418	2.58199	48.9974	1.07293	0	0.534939	0.831528	12.7084	1.30187	0.0256093	0.850831	0.026079	0.403447	0.400071	0.731305	0.0498926	0.317252	0.29289	2.48453	0.046337
8_7_BM	205	0.0807185	0.131713	0.444853	0.175184	0.986698	1.22933	2.08931	2.02808	1.66083	0.805008	0.434412	1.80648	3.3089	1.88392	0.730704	16.923	14.3689	1.69168	6.87201	1.17705	3.85525	0.193795	0.0593416	1.27598	0.0390994	0.335759	0.932939	0.780071	0.383158	1.48748	2.97973	9.0355	0.520049
8_15_MM	189	-0.26912	0.493525	0.463066	0.451172	0.597227	0.904283	0.973195	2.22506	1.8144	0.954949	1.48716	1.78727	0.899614	1.93696	0.726812	29.3255	12.2169	3.85444	5.52241	1.1321	5.19517	0.176403	0.0484687	0.330612	0.0114452	0.262684	0.518205	0.938645	0.406574	3.24656	0.33912	1.73378	0.402445
10_7_BM	243	0.525676	0.307508	0.549578	0.325289	0.693933	0.530783	0.523691	3.13794	4.61036	0.383062	0.165567	5.57482	1.95397	1.4283	1.54967	40.7154	19.26	1.45317	2.91499	0.80152	2.7939	0.346561	0.0586158	0.888829	0.00303917	0.298754	0.415759	0.141663	0.14324	0.820133	0.660483	2.72497	0.686479
10_30_BM	314	0.185766	0.0968055	0.165801	0.236709	0.368834	0.301053	0.332557	1.07094	10.9034	0.671329	0.041337	1.77135	0.221954	0.525946	0.301229	41.5211	16.002	6.20409	0	0.518819	10.155	3.76594	0.0528894	0.239542	0.136961	0.50401	0.454174	0.266215	0.0735525	0.519521	0.204055	1.30537	-0.200391
11_1_FM	214	0.677305	0.291871	0.743267	0.420648	1.17951	1.39712	1.26426	1.17686	2.11793	0.815343	0.976639	1.99326	1.05195	0.864678	1.77862	1.31948	22.8947	13.37	1.477	2.73993	8.30033	0.474807	0.130169	2.30095	0.0670445	0.459347	3.40899	1.8764	0.701271	1.70305	0.0366802	11.6399	2.79613
11_2_FM	201	2.20823	0.630377	1.05895	0.882862	1.25997	1.55277	2.35173	1.18921	1.92403	1.16726	2.93471	2.72051	1.55543	1.25984	3.05488	5.36465	8.76778	5.04613	0.897804	3.13784	11.2524	0.604046	0.150272	3.10311	0.0698638	0.516237	3.0206	1.82858	2.57465	3.4467	1.71275	13.5255	1.19194
12_3_FM	190	0.918039	0.314288	0.731003	0.659654	0.911118	1.08206	1.25284	1.38356	2.05976	0.768519	0.185747	2.23028	1.01126	1.52932	3.93704	30.9385	12.8395	5.82801	0	1.76012	7.98219	0.56744	0.120832	2.26248	0.059284	0.916445	2.65719	1.38036	0.58367	0.656324	0.845483	7.44901	0.185839
14_1_FM	321	0.467258	0.619072	0.673847	0.275676	0.833042	1.10938	1.39514	0.760443	2.23674	1.23377	0.221257	1.63347	1.16463	0.901405	1.52242	2.85848	16.17	23.5304	7.61884	2.50731	9.72391	0.360504	0.19105	3.32341	0.056863	0.59393	4.62986	1.24092	0.71395	1.11589	0.0437854	1.44533	-0.283991
14_2_FM	255	0.743903	0.643842	0.471554	0.352066	1.71568	1.28432	2.19321	1.81894	2.64129	0.955876	0.230827	2.48407	0.99703	1.26299	1.54725	1.37316	27.5147	16.1803	0	4.7271	9.10977	0.566621	0.182498	2.73854	0.0467425	0.908929	4.51766	1.30244	0.720941	1.18063	-0.202181	2.99881	-0.211839
14_3_FM	205	2.99539	0.708679	0.943767	0.495025	2.44782	1.79681	2.08457	1.04875	2.48481	1.06904	0.489239	1.41482	0.957587	1.32416	2.06261	16.9607	14.0272	0	4.3056	2.34853	9.09107	0.773485	0.166366	2.77772	0.0726816	1.12122	3.9826	1.75379	1.23506	1.29325	0.954048	7.60939	-0.0657386
14_7_BM	236	0.279646	0.10739	0.359245	0.567346	0.824369	0.538949	0.888407	0.308321	0.932123	0.589001	-0.73529	0.607438	0.317784	1.00115	1.95013	34.6903	10.4897	0	7.25269	0.948535	4.12085	0.383626	0.062694	1.54249	0.0294502	0.449434	0.64663	0.468678	0.168693	0.642809	1.20056	5.37174	0.1687
14_15_BM	184	0.361276	0.223208	0.321627	0.185511	0.515707	0.552905	0.659901	6.40874	3.36473	0.794352	-1.28855	0.897005	0.440713	0.691761	0.552424	4.96642	17.0937	6.01831	7.95385	0.951521	3.50191	0.130304	0.0728094	1.26454	0.0338433	0.562872	1.07655	0.78818	0.185813	1.29051	0.670363	2.35085	0.129797
14_30_BM	173	0.3834	0.165104	0.323367	0.158378	0.533253	0.547307	0.770791	3.44645	1.28322	0.898359	0.368211	2.53217	3.92678	1.99053	1.01602	50.2191	3.41497	1.95167	3.07128	0.763389	3.09885	0.186446	0.0254921	0.455983	0.0109782	0.221384	0.449278	0.620201	0.164125	0.516183	0.595397	2.58974	0.0987975
16_1_FM	211	0.889072	0.455474	0.678591	0.399689	1.11659	1.20014	1.08524	1.06223	2.05439	0.804556	0.132352	1.47978	0.908599	0.931982	1.3075	1.67677	25.4876	25.2528	1.23474	2.24835	9.08858	0.373272	0.150927	1.97381	0.0755724	0.358448	3.79962	1.75996	0.232317	0.767216	0.229478	4.5747	-0.0044704
16_2_FM	342	0.519875	0.190104	0.496129	0.44322	0.874232	1.01948	1.04384	1.10739	2.48502	1.17028	0.242643	1.50089	0.92428	0.60896	1.75306	0.697266	22.9737	28.6344	2.49637	2.1423	11.0075	0.451551	0.125472	1.20572	0.0571481	0.411416	1.8724	1.2339	0.858635	0.832638	-0.0440911	1.95653	0.0490663
16_3_FM	228	-0.222567	0.515061	0.763001	0.617795	1.17623	1.48985	1.36938	1.86393	2.94219	1.66716	0.3545	2.69076	1.17887	0.783324	2.89192	0.945125	21.2089	21.7061	5.81171	3.12134	10.9793	0.23272	0.131433	1.38684	-0.00140196	0.547607	3.19142	0.270905	1.07118	1.83922	-0.690619	-0.839869	-0.375479
16_7_BM	167	0.628702	0.162412	0.407873	0.17223	1.22696	0.937315	1.59062	1.31522	0.500526	0.654318	0.271768	2.37908	2.70783	2.56144	6.6758	44.717	1.66715	0.781051	1.21421	1.03451	3.25193	0.542786	0.0288792	1.8185	0.868259	0.946197	0.865015	0.636067	0.11283	0.927705	0.861127	5.4496	5.01417
18_1_FM	206	0.452525	0.718428	0.66459	0.413157	1.81212	1.97387	1.50821	1.31364	2.15803	0.853644	0.313459	1.8206	0.98838	1.02763	2.77926	21.1634	11.4655	5.18355	1.97953	2.30394	15.3562	1.91392	0.189229	0.799696	-0.00738007	0.566339	5.55289	0.889991	1.44662	1.88677	-0.653887	8.33031	-0.629862
18_2_FM	202	1.28189	0.636726	1.38115	1.28096	2.93925	1.95739	1.78649	1.0054	3.28412	1.085	0.13047	2.35455	1.36673	1.38717	4.11693	4.6179	12.5436	5.36673	1.11828	2.2448	20.1987	0.558699	0.226112	0.613316	0.0608481	0.535351	6.32136	0.100843	1.45283	2.14639	0.466277	9.63604	-0.989806
18_3_FM	161	0.775036	0.183061	0.498527	0.403216	1.11716	0.718653	0.939604	2.43292	9.62924	0.723137	0.0940527	2.39059	0.849366	1.50769	1.34339	38.2654	16.7508	2.30966	2.88018	1.60997	3.14485	0.795757	0.0572356	0.934393	0.0632235	0.499099	1.09445	0.715403	0.180408	0.310275	0.586223	4.19066	0.0757513
18_7_BM	223	0.250445	0.125101	0.233203	0.199588	0.521459	0.553424	0.607186	8.18522	8.471	0.618563	0.152957	8.48595	1.26747	1.34684	0.802183	22.142	27.8022	4.4816	0.995608	0.510955	2.82281	0.966506	0.0210854	0.440642	0.015644	0.516823	0.4084	0.329001	0.101781	0.46103	0.300858	2.50834	0.00511767
18_15_BM	272	0.154983	0.0808526	0.166647	0.0868902	0.485153	0.75279	0.977876	0.887444	0.789621	0.107449	0.063113	21.4266	3.13922	2.72377	0.739205	32.9076	9.96678	4.15413	5.648	1.22618	5.03238	0.20005	0.0530869	0.935206	0.0156024	0.440549	0.638837	0.368876	0.0863553	0.202529	0.994467	3.63189	0.0282591
18_30_MM	367	0.0401279	0.0256605	0.0752074	0.385793	0.303045	0.415425	0.598601	7.87914	3.44635	0.493221	-0.02531	10.7535	1.80423	2.03102	0.597822	42.0601	9.60322	0.73782	4.80096	0.549323	2.9408	0.0690315	0.0359345	0.623556	0.00686058	0.300028	0.179338	0.134047	0.121624	0.128633	0.479777	2.00755	0.122915
21_1_FM	234	0.821244	0.301046	0.341844	0.254839	1.00325	0.953282	1.13446	0.689041	1.93439	0.773571	0.117222	2.39338	0.791019	1.16732	1.22644	1.21446	31.0311	8.67289	9.77105	2.89156	9.75443	0.424302	0.116997	2.63805	0.0632652	1.15226	2.70611	1.52686	0.67981	0.598217	0.786844	5.26714	0.0882252
21_2_FM	173	0.76026	0.387324	0.283561	0.222454	0.809165	1.11465	1.98719	0.591441	1.26728	0.464178	0.0426572	0.828733	0.421531	1.55977	0.793264	17.9791	12.0939	2.29835	2.51504	1.47388	15.0443	0.51718	0.148108	1.09241	0.0230408	0.867228	1.70779	1.86583	21.3079	0.93772	0.548824	6.05487	-0.36678
21_3_FM	212	0.762434	0.288027	0.720332	0.943244	1.00838	0.677335	0.951229	0.34871	0.869549	0.34427	0.0719371	0.844705	0.510826	1.25575	1.50911	23.2833	7.85908	0	2.30741	1.50144	16.1209	0.416512	0.121267	1.5623	0.0590774	0.813077	1.51153	1.39904	21.3224	0.330019	0.659897	7.54551	0.0363255
22_1_FM	189	1.16629	0.0841956	0.674183	0.287475	1.35415	1.64314	1.64812	1.20473	3.30283	1.38319	0.464783	3.13882	1.34193	1.6526	2.48558	0.691876	20.4786	11.2834	2.54695	3.15866	10.954	0.67828	0.211873	2.71712	0.0689006	0.912556	5.50573	1.82095	0.51644	1.67381	0.50533	6.72593	0.627964
22_2_FM	196	1.78329	0.599228	1.24534	0.473541	1.30159	1.27882	1.76673	2.11194	3.36553	1.42899	0.226852	2.12627	1.2454	0.995998	2.38297	1.24049	21.4585	14.1155	2.74972	3.04254	10.5732	0.548021	0.194828	2.70539	0.0978592	0.670033	4.32502	1.46531	0.537095	1.38964	0.0484502	5.86226	-0.00251518
22_3_FM	198	2.02515	1.30099	1.35726	0.61995	1.62571	1.65441	1.56467	1.52091	3.17209	1.3163	0.382377	2.41587	2.20693	1.34412	1.6327	11.2763	17.8585	11.045	3.16066	2.95907	12.9215	0.574978	0.18113	1.82461	0.054652	1.26145	5.06016	1.11577	0.551166	1.92875	-1.05571	-0.327541	-0.292953
22_15_BM	266	-0.0770138	0.0713177	0.0565959	0.280866	0.528452	0.316161	0.416342	1.59649	2.38732	0.983425	-0.442476	0.759202	0.745587	0.764744	1.96138	30.5948	15.2652	6.45161	5.64531	0.702778	3.97159	0.559467	0.0839174	0.156565	-0.0024646	0.539999	0.284415	0.394843	0.37509	1.02492	-0.409058	-0.587325	-0.169138
22_30_BM	218	0.0384279	0.0615928	0.0432522	0.0534737	0.310173	0.328138	0.473483	8.22015	3.677	0.457447	0.18218	5.31451	1.84474	2.63393	0.497871	51.961	3.59672	2.73928	2.33921	0.295854	5.3759	1.15055	0.016484	0.359808	-0.000899226	0.421856	0.135858	0.270073	0.130959	0.454189	0.197455	1.26453	-0.117717
29_1_FM	308	0.864727	0.22749	0.384575	0.363424	1.07554	1.1731	1.52072	2.89912	3.08641	0.91878	0.597304	2.03195	0.591678	0.909729	1.43473	1.55326	19.0739	8.83815	5.11188	3.7812	17.9564	0.516303	0.198242	3.70947	0.0566418	0.859029	3.47385	1.51344	0.409767	2.24053	0.0402725	4.07578	0.105616
29_2_FM	210	1.24378	0.563068	0.76671	0.558103	1.06172	2.58244	2.95749	3.49668	2.22079	0.771918	3.47837	3.21284	0.811459	2.40105	0.671354	2.7598	11.6402	10.1415	4.6181	5.07822	9.47085	0.370204	0.128919	2.26074	0.0228058	0.415137	4.57112	2.02484	0.829489	5.18883	0.130367	3.97593	1.08058
29_3_FM	210	0.637535	0.70084	0.659328	0.380369	1.29537	1.66018	2.60379	2.01888	1.78188	0.86409	0.878828	2.61972	0.856194	1.83286	1.38566	9.50818	13.7944	7.66325	3.80149	2.20195	9.45206	1.54094	0.173528	1.92681	0.0830404	0.352202	3.27267	1.48144	0.711782	1.52452	1.02911	8.07179	0.302036
30_1_FM	274	0.615065	0.161809	0.273541	0.258497	0.765015	0.834404	1.08166	2.06209	2.19531	0.653511	0.424851	1.44529	0.42085	0.647074	1.02049	1.10481	25.6336	21.7546	4.973	2.6895	12.7721	0.367237	0.141006	2.63848	0.0402883	0.611012	2.47089	1.07648	0.291459	1.59365	0.0286451	2.89903	0.0751229
30_2_FM	252	0.305395	0.252703	0.418567	0.254691	0.891142	1.13312	1.18744	0.983222	2.53639	0.779064	0.281908	1.65816	0.715417	1.10091	1.31567	0.938027	30.113	17.02	8.22523	2.82217	9.98353	0.545901	0.162644	2.45414	0.0594086	0.459782	2.05884	1.21333	0.339354	1.31401	-0.113616	2.93063	-0.066372
Negative metabolite values reflect noise integration corresponding to the position of the lacking resonances at specific time-points.

## Sheet: B-V-delivered
Sample_ID	Weight (mg)	U1	U2	2-hydroxy-3methylbutyrate	Isocaproic Acid	Isovalerate	Isoleucine	Leucine	1,2-propanediol	Ethanol	Fucose	3-Hydroxyisovalerate	Lactate	Acetoin	Alanine	Butyrate	Acetate	N-acetyl moiety 1	N-acetyl moiety 2	N-acetyl moiety 3	Glutamate	Propionate	Succinate	Dimethylamine	Aspartate	Trimethylamine	Creatinine	U3	Malonate	Choline	Methanol	Tyrosine	Phenylalanine	Formate
2_1_M	243	0.694563	0.184109	0.427209	0.306378	0.647686	0.843149	0.945755	0.697407	2.01383	0.88855	0.468255	1.20218	0.670439	0.758986	0.944419	3.70805	26.8202	29.0494	1.96866	2.64892	6.37403	0.303469	0.099183	1.63417	0.034152	0.347219	2.80273	0.778684	0.214372	1.05441	0.00100303	1.86145	0.288545
2_2_FM	284	1.12955	0.469889	0.810573	0.528796	1.3699	1.3285	1.69238	1.14819	2.62117	1.25072	0.576737	2.21352	1.00101	0.851186	1.85428	1.07151	20.2869	8.68244	4.96169	2.85561	11.6499	0.571628	0.200781	3.82391	0.103361	0.449253	4.13568	2.06916	0.925978	1.58981	0.685273	9.19478	0.997324
2_3_FM	204	1.22348	0.429045	0.771536	1.35736	1.73788	1.4628	1.97313	1.22191	2.30382	1.53059	0.0932866	2.43756	0.712268	2.08532	3.26609	14.9816	12.3692	0	5.41705	2.26974	9.22592	0.396185	0.14795	2.5342	0.0641558	0.765331	1.84779	0.975561	0.337692	1.02687	0.798454	10.5283	0.416291
25_1_M	253	0.934849	0.238827	0.586932	0.356802	1.04111	1.0668	0.776226	0.6078	2.02809	1.07925	0.335456	5.78487	1.31973	0.621824	1.32029	7.72825	22.5304	14.8804	3.58039	2.1929	12.6383	0.635502	0.135229	2.4776	0.0723676	0.3411	2.99552	1.21898	0.179637	0.638639	-0.201732	3.62493	-0.172776
25_2_FM	182	1.24435	0.465022	0.434519	0.345228	0.57472	0.890292	0.909354	2.53735	1.70425	1.30178	0.147443	5.33599	2.29339	1.43607	1.16618	18.5441	19.3468	11.7489	0	1.82539	9.26734	2.14984	0.166427	1.85639	0.0755972	0.274757	2.85467	1.13487	0.265575	0.816283	-0.153359	4.26771	-0.200858
25_3_FM	288	0.302485	0.167134	0.346761	0.388542	0.987718	0.994831	0.865386	0.646213	4.09766	0.830234	0.114011	1.68117	1.53888	0.53019	1.52265	18.486	20.8096	6.17108	5.12515	1.64016	13.9441	3.83962	0.176612	1.44215	0.0466677	0.392593	2.72042	1.05835	0.23333	0.445262	-0.419712	3.99212	-0.29083
27_1_M	268	1.63285	0.517808	0.948239	0.437358	0.792799	1.38994	1.48237	0.706092	3.24818	1.10409	0.695676	1.52623	0.680345	0.911776	1.21281	3.37768	23.4817	17.012	4.97685	2.73175	5.37475	0.344707	0.163139	2.51486	0.0744636	0.528969	4.52936	1.52819	0.376433	1.52268	-0.274138	4.72665	0.0305538
27_2_FM	247	1.277	0.766512	0.910126	0.580653	1.83863	1.49772	2.14294	1.36007	2.8347	1.18311	0.320746	2.58808	1.0529	2.21262	2.75572	1.07164	17.2292	5.3363	3.07369	2.6455	14.3795	0.722842	0.179812	2.28785	0.0762774	0.467699	5.31935	3.06553	0.804494	1.04983	1.33941	11.585	-0.0832242
27_3_FM	214	0.798045	0.316003	0.435099	0.429103	1.16761	1.03845	1.38022	2.92543	1.66348	0.873824	0.394677	4.92205	3.75703	2.3338	1.37637	25.5807	6.82624	0	1.40348	1.00095	11.0837	7.03244	0.0508675	1.23835	0.0282928	0.732041	1.17298	0.703674	0.410904	0.24184	0.585389	3.92984	0.219542
28_1_M	236	1.09811	0.233124	0.637878	0.474033	0.90867	0.728036	0.883725	4.25161	1.21771	0.595679	0.0724928	1.67447	0.65177	0.469247	1.60304	34.309	9.22587	1.67215	1.95723	1.35543	6.56278	13.2334	0.147225	1.1873	0.0188594	0.476194	2.42257	0.889039	0.255262	0.511521	0.108479	3.84622	0.0360398
28_2_FM	200	0.995454	0.953661	0.913346	0.545862	1.24455	1.64797	2.08568	1.2976	3.70908	1.0214	1.62918	2.09117	1.24208	1.43164	1.92073	8.91463	14.4777	0	7.75055	3.85053	12.5335	2.4622	0.220917	1.38575	0.0446909	0.425262	5.98887	2.07097	0.580643	2.42049	-0.227455	5.69783	1.76354
31_1_M	208	-3.67707	-0.256856	-1.61532	0.50443	-0.718694	1.8681	1.34855	1.55583	4.34126	1.83132	10.6864	2.12938	1.30664	-0.680271	-0.378577	6.41617	22.0552	20.2285	2.10019	5.98661	17.0496	0.57255	-0.0235691	-0.295385	-0.193881	0.506256	5.8628	0.250117	0.643833	11.5339	-8.83407	-18.791	2.9562
31_2_FM	216	0.966402	0.0104251	0.562294	0.402505	1.02658	0.996821	1.29277	5.36271	2.67463	1.27255	1.49421	1.51618	0.749942	0.806224	0.786907	2.03001	31.1775	3.30152	8.98349	2.97006	10.4086	0.530694	0.14684	2.10378	0.0625698	0.334379	3.75961	1.28434	0.375278	2.38887	-0.13097	2.22239	0.787073
31_3_FM	252	0.794045	0.103637	0.304078	0.302073	0.844156	0.976885	1.38398	2.12484	3.02618	1.39669	0.45302	2.13492	0.699161	1.53306	1.52092	23.8836	8.28078	3.85357	5.72214	1.2526	8.1657	7.88038	0.110846	1.17744	0.0432652	0.364292	1.20591	0.827713	0.395999	0.588786	0.233573	4.16216	-0.0813528
31_7_BM	232	0.0464058	0.0218185	0.039276	0.0341244	0.251459	0.422529	0.585516	7.50308	1.09818	0.368079	-0.0855279	11.8986	1.37763	2.50868	0.29336	49.4775	3.18394	3.45649	3.77637	0.453656	1.27036	0.0688002	0.0223078	0.62159	0.0115967	0.255819	0.149974	0.275342	0.115037	0.236721	0.395701	1.64723	0.0261556
Negative metabolite values reflect noise integration corresponding to the position of the lacking resonances at specific time-points.
