# Supplementary material for: Phylogenetic and Metabolic Tracking of Gut Microbiota during Perinatal Development
Source: PLoS One. 2015 Sep 2;10(9):e0137347. doi: 10.1371/journal.pone.0137347 (PMC4557834; doi:10.1371/journal.pone.0137347)
Supplement: S9 Table — Data are reported as Spearman's rank correlation coefficient and p-value for each metabolite-metabolite and metabolite–OTU correlation. (XLS) [file pone.0137347.s012.xls]

## Sheet: A-Metabolites
		SPEARMAN'S RANK CORRELATION COEFFICIENT
	U1	U2	2-hydroxy-3methylbutyrate	Isocaproic Acid	Isovalerate	Isoleucine	Leucine	1,2-propanediol	Ethanol	Fucose	3-Hydroxyisovalerate	Lactate	Acetoin	Alanine	Butyrate	Acetate	N-acetyl moiety 1	N-acetyl moiety 2	N-acetyl moiety 3	Glutamate	Propionate	Succinate	Dimethylamine	Aspartate	Trimethylamine	Creatinine	U3	Malonate	Choline	Methanol	Tyrosine	Phenylalanine	Formate
U1	1	0.796871	0.776572	0.681562	0.767268	0.688469	0.593036	-0.117141	0.0975472	0.516916	0.416267	-0.114181	-0.0724556	-0.0504652	0.564703	-0.536228	0.178038	0.112288	-0.259134	0.817592	0.44009	0.156329	0.71201	0.605018	0.290527	0.425289	0.743586	0.519735	0.590781	0.544404	0.299126	0.410911	0.572596
U2	0.796871	1	0.792501	0.540034	0.73245	0.727939	0.572315	-0.223287	0.0831689	0.501833	0.516211	-0.131942	-0.105582	-0.0225543	0.457147	-0.582464	0.125458	0.140113	-0.194668	0.781647	0.450804	0.155624	0.684663	0.433324	0.328306	0.220327	0.673527	0.538624	0.563152	0.71046	0.387511	0.332817	0.719622
2-hydroxy-3methylbutyrate	0.776572	0.792501	1	0.749789	0.822385	0.666761	0.465464	-0.279955	0.171271	0.260502	0.434593	-0.143784	-0.027488	-0.0382013	0.713279	-0.432619	0.104173	0.00663843	-0.244463	0.763603	0.466309	0.160276	0.635044	0.46645	0.254863	0.269242	0.679588	0.498308	0.522836	0.467719	0.434029	0.438822	0.686496
Isocaproic Acid	0.681562	0.540034	0.749789	1	0.685791	0.523541	0.396814	-0.334649	0.146039	0.138286	0.14914	-0.197773	-0.123203	-0.208909	0.655624	-0.244009	0.154638	-0.171469	-0.147129	0.584579	0.512687	0.213138	0.524105	0.402876	0.103891	0.506202	0.610798	0.464759	0.5585	0.21201	0.285594	0.482098	0.412884
Isovalerate	0.767268	0.73245	0.822385	0.685791	1	0.831971	0.680575	-0.274175	0.167043	0.34057	0.414576	-0.181139	0.047223	0.0125458	0.704539	-0.527488	0.186778	-0.0129944	-0.0871773	0.814773	0.491119	0.137299	0.711587	0.575839	0.349591	0.467578	0.756414	0.446434	0.60967	0.487313	0.50733	0.599803	0.731886
Isoleucine	0.688469	0.727939	0.666761	0.523541	0.831971	1	0.883845	-0.070905	0.110093	0.493798	0.485199	-0.143361	0.0981111	-0.0373555	0.467296	-0.743163	0.398083	0.209181	0.0150938	0.8479	0.455032	0.0267832	0.788413	0.598675	0.215111	0.433324	0.836059	0.63011	0.768255	0.605018	0.43276	0.681421	0.68128
Leucine	0.593036	0.572315	0.465464	0.396814	0.680575	0.883845	1	-0.0599098	-0.109247	0.488018	0.469975	-0.0408796	0.0655484	0.09064	0.333521	-0.645334	0.254722	0.0519775	0.0981803	0.705808	0.294756	-0.0466592	0.597265	0.631379	0.186918	0.416831	0.652946	0.610516	0.702002	0.566676	0.461799	0.7106	0.591345
1,2-propanediol	-0.117141	-0.223287	-0.279955	-0.334649	-0.274175	-0.070905	-0.0599098	1	0.179588	0.194249	0.125599	0.222864	0.281365	0.110516	-0.374542	0.0226952	0.16817	0.136865	0.152631	-0.22512	-0.405413	-0.0518748	-0.160135	-0.177192	-0.232168	-0.101212	-0.140823	-0.0766845	-0.0638568	-0.0508881	-0.134762	-0.255145	-0.261771
Ethanol	0.0975472	0.0831689	0.171271	0.146039	0.167043	0.110093	-0.109247	0.179588	1	0.187905	0.0842966	-0.0724556	-0.10093	-0.19298	0.0632929	-0.245842	0.464477	0.263842	-0.033291	0.214125	0.288131	0.343107	0.280096	-0.12574	0.157457	0.118833	0.225825	0.0544122	0.0205808	0.0993798	-0.149563	-0.193826	0.106428
Fucose	0.516916	0.501833	0.260502	0.138286	0.34057	0.493798	0.488018	0.194249	0.187905	1	0.556104	-0.0136735	-0.0104314	-0.0279109	0.119115	-0.6053	0.30406	0.36921	0.0691212	0.485199	0.047223	-0.0300254	0.486467	0.322949	0.347054	-0.0322808	0.376938	0.254158	0.361855	0.677756	0.0766845	0.170849	0.439385
3-Hydroxyisovalerate	0.416267	0.516211	0.434593	0.14914	0.414576	0.485199	0.469975	0.125599	0.0842966	0.556104	1	-0.0706231	0.0382013	0.0424302	0.294615	-0.462786	0.114463	0.249718	0.0313161	0.479137	-0.0107133	-0.0390471	0.330279	0.311813	0.17099	0.0187482	0.358895	0.310403	0.426699	0.698478	0.254018	0.139273	0.565548
Lactate	-0.114181	-0.131942	-0.143784	-0.197773	-0.181139	-0.143361	-0.0408796	0.222864	-0.0724556	-0.0136735	-0.0706231	1	0.511559	0.585424	-0.160417	0.281224	-0.326332	-0.0796612	-0.363239	-0.181985	-0.18128	0.11108	-0.409924	-0.0968424	-0.151395	-0.283056	-0.289822	-0.19594	-0.370877	-0.324782	-0.0468001	-0.0926135	-0.216803
Acetoin	-0.0724556	-0.105582	-0.027488	-0.123203	0.047223	0.0981111	0.0655484	0.281365	-0.10093	-0.0104314	0.0382013	0.511559	1	0.397378	-0.0249507	0.183113	-0.113476	-0.105226	-0.0449993	-0.107556	-0.113335	-0.043276	-0.197068	-0.0844376	-0.240344	-0.131661	-0.0242458	-0.13885	-0.10375	-0.240908	0.180434	0.0294615	0.0655484
Alanine	-0.0504652	-0.0225543	-0.0382013	-0.208909	0.0125458	-0.0373555	0.09064	0.110516	-0.19298	-0.0279109	0.0424302	0.585424	0.397378	1	-0.086693	0.252044	-0.44883	-0.305368	-0.0812527	-0.0875388	-0.215957	-0.165774	-0.291655	-0.0923315	-0.189456	-0.24711	-0.273189	-0.150973	-0.212574	-0.173809	0.356216	-0.0840147	0.0954328
Butyrate	0.564703	0.457147	0.713279	0.655624	0.704539	0.467296	0.333521	-0.374542	0.0632929	0.119115	0.294615	-0.160417	-0.0249507	-0.086693	1	-0.147167	-0.114181	-0.181921	-0.19227	0.516916	0.355935	0.277699	0.450522	0.367353	0.316746	0.437412	0.453623	0.277417	0.350578	0.316183	0.357485	0.421483	0.606569
Acetate	-0.536228	-0.582464	-0.432619	-0.244009	-0.527488	-0.743163	-0.645334	0.0226952	-0.245842	-0.6053	-0.462786	0.281224	0.183113	0.252044	-0.147167	1	-0.65351	-0.5363	-0.0407674	-0.748943	-0.354243	0.185368	-0.782351	-0.609106	-0.320271	-0.26459	-0.716098	-0.5585	-0.626868	-0.68861	-0.160135	-0.422611	-0.502396
N-acetyl moiety 1	0.178038	0.125458	0.104173	0.154638	0.186778	0.398083	0.254722	0.16817	0.464477	0.30406	0.114463	-0.326332	-0.113476	-0.44883	-0.114181	-0.65351	1	0.638561	0.0935252	0.393008	0.149281	-0.139837	0.529884	0.369185	0.192275	0.254018	0.520017	0.358472	0.370595	0.225825	-0.0699182	0.230194	0.0964195
N-acetyl moiety 2	0.112288	0.140113	0.00663843	-0.171469	-0.0129944	0.209181	0.0519775	0.136865	0.263842	0.36921	0.249718	-0.0796612	-0.105226	-0.305368	-0.181921	-0.5363	0.638561	1	-0.209187	0.274153	0.0521187	-0.174435	0.383617	0.246752	0.394492	-0.047034	0.350989	0.129944	0.223588	0.305085	-0.227543	-0.0336159	0.072599
N-acetyl moiety 3	-0.259134	-0.194668	-0.244463	-0.147129	-0.0871773	0.0150938	0.0981803	0.152631	-0.033291	0.0691212	0.0313161	-0.363239	-0.0449993	-0.0812527	-0.19227	-0.0407674	0.0935252	-0.209187	1	-0.070814	-0.247285	-0.255889	0.00324446	-0.0282127	-0.297926	-0.0430244	-0.117506	-0.000705318	0.0253915	0.0712371	0.110312	0.0338553	-0.0960644
Glutamate	0.817592	0.781647	0.763603	0.584579	0.814773	0.8479	0.705808	-0.22512	0.214125	0.485199	0.479137	-0.181985	-0.107556	-0.0875388	0.516916	-0.748943	0.393008	0.274153	-0.070814	1	0.541303	0.0793628	0.880039	0.717649	0.3362	0.36397	0.865802	0.718072	0.658585	0.606992	0.340711	0.543135	0.648717
Propionate	0.44009	0.450804	0.466309	0.512687	0.491119	0.455032	0.294756	-0.405413	0.288131	0.047223	-0.0107133	-0.18128	-0.113335	-0.215957	0.355935	-0.354243	0.149281	0.0521187	-0.247285	0.541303	1	0.362278	0.615591	0.241754	0.145052	0.357767	0.639273	0.436566	0.529602	0.1287	0.0224133	0.26318	0.304765
Succinate	0.156329	0.155624	0.160276	0.213138	0.137299	0.0267832	-0.0466592	-0.0518748	0.343107	-0.0300254	-0.0390471	0.11108	-0.043276	-0.165774	0.277699	0.185368	-0.139837	-0.174435	-0.255889	0.0793628	0.362278	1	0.098393	-0.1053	0.187623	0.0463772	0.0923315	0.121088	-0.0537074	-0.138145	-0.233296	0.00126868	0.0772484
Dimethylamine	0.71201	0.684663	0.635044	0.524105	0.711587	0.788413	0.597265	-0.160135	0.280096	0.486467	0.330279	-0.409924	-0.197068	-0.291655	0.450522	-0.782351	0.529884	0.383617	0.00324446	0.880039	0.615591	0.098393	1	0.600226	0.363829	0.356498	0.908232	0.600507	0.720468	0.576825	0.273471	0.469129	0.545531
Aspartate	0.605018	0.433324	0.46645	0.402876	0.575839	0.598675	0.631379	-0.177192	-0.12574	0.322949	0.311813	-0.0968424	-0.0844376	-0.0923315	0.367353	-0.609106	0.369185	0.246752	-0.0282127	0.717649	0.241754	-0.1053	0.600226	1	0.36256	0.361996	0.61841	0.619961	0.461658	0.346349	0.332817	0.656329	0.383564
Trimethylamine	0.290527	0.328306	0.254863	0.103891	0.349591	0.215111	0.186918	-0.232168	0.157457	0.347054	0.17099	-0.151395	-0.240344	-0.189456	0.316746	-0.320271	0.192275	0.394492	-0.297926	0.3362	0.145052	0.187623	0.363829	0.36256	1	0.114886	0.277136	0.0793628	0.146039	0.411193	0.0561038	0.25585	0.442205
Creatinine	0.425289	0.220327	0.269242	0.506202	0.467578	0.433324	0.416831	-0.101212	0.118833	-0.0322808	0.0187482	-0.283056	-0.131661	-0.24711	0.437412	-0.26459	0.254018	-0.047034	-0.0430244	0.36397	0.357767	0.0463772	0.356498	0.361996	0.114886	1	0.419791	0.300959	0.518607	0.188187	0.229349	0.289399	0.229913
U3	0.743586	0.673527	0.679588	0.610798	0.756414	0.836059	0.652946	-0.140823	0.225825	0.376938	0.358895	-0.289822	-0.0242458	-0.273189	0.453623	-0.716098	0.520017	0.350989	-0.117506	0.865802	0.639273	0.0923315	0.908232	0.61841	0.277136	0.419791	1	0.605723	0.742458	0.472512	0.275444	0.534536	0.558359
Malonate	0.519735	0.538624	0.498308	0.464759	0.446434	0.63011	0.610516	-0.0766845	0.0544122	0.254158	0.310403	-0.19594	-0.13885	-0.150973	0.277417	-0.5585	0.358472	0.129944	-0.000705318	0.718072	0.436566	0.121088	0.600507	0.619961	0.0793628	0.300959	0.605723	1	0.61982	0.345362	0.144488	0.526783	0.436002
Choline	0.590781	0.563152	0.522836	0.5585	0.60967	0.768255	0.702002	-0.0638568	0.0205808	0.361855	0.426699	-0.370877	-0.10375	-0.212574	0.350578	-0.626868	0.370595	0.223588	0.0253915	0.658585	0.529602	-0.0537074	0.720468	0.461658	0.146039	0.518607	0.742458	0.61982	1	0.484494	0.295038	0.586834	0.46786
Methanol	0.544404	0.71046	0.467719	0.21201	0.487313	0.605018	0.566676	-0.0508881	0.0993798	0.677756	0.698478	-0.324782	-0.240908	-0.173809	0.316183	-0.68861	0.225825	0.305085	0.0712371	0.606992	0.1287	-0.138145	0.576825	0.346349	0.411193	0.188187	0.472512	0.345362	0.484494	1	0.26755	0.22075	0.70905
Tyrosine	0.299126	0.387511	0.434029	0.285594	0.50733	0.43276	0.461799	-0.134762	-0.149563	0.0766845	0.254018	-0.0468001	0.180434	0.356216	0.357485	-0.160135	-0.0699182	-0.227543	0.110312	0.340711	0.0224133	-0.233296	0.273471	0.332817	0.0561038	0.229349	0.275444	0.144488	0.295038	0.26755	1	0.331266	0.453482
Phenylalanine	0.410911	0.332817	0.438822	0.482098	0.599803	0.681421	0.7106	-0.255145	-0.193826	0.170849	0.139273	-0.0926135	0.0294615	-0.0840147	0.421483	-0.422611	0.230194	-0.0336159	0.0338553	0.543135	0.26318	0.00126868	0.469129	0.656329	0.25585	0.289399	0.534536	0.526783	0.586834	0.22075	0.331266	1	0.41528
Formate	0.572596	0.719622	0.686496	0.412884	0.731886	0.68128	0.591345	-0.261771	0.106428	0.439385	0.565548	-0.216803	0.0655484	0.0954328	0.606569	-0.502396	0.0964195	0.072599	-0.0960644	0.648717	0.304765	0.0772484	0.545531	0.383564	0.442205	0.229913	0.558359	0.436002	0.46786	0.70905	0.453482	0.41528	1
		p-value
	U01	U02	2-hydroxy-3methylbutyrate	Isocaproic Acid	Isovalerate	Isoleucine	Leucine	1,2-propanediol	Ethanol	Fucose	3-Hydroxyisovalerate	Lactate	Acetoin	Alanine	Butyrate	Acetate	N-acetyl moiety 1	N-acetyl moiety 2	N-acetyl moiety 3	Glutamate	Propionate	Succinate	Dimethylamine	Aspartate	Trimethylamine	Creatinine	U3	Malonate	Choline	Methanol	Tyrosine	Phenylalanine	Formate
U1		9.74803e-11	5.81308e-10	3.52353e-07	1.24009e-09	2.40083e-07	2.21511e-05	0.448888	0.528739	0.000327411	0.0049462	0.460511	0.640217	0.74494	6.52259e-05	0.000175605	0.247584	0.468026	0.0894008	1.26402e-11	0.00279537	0.310885	5.9794e-08	1.35966e-05	0.0557284	0.00400386	7.35908e-09	0.00029964	2.423e-05	0.000133347	0.0485551	0.00559267	4.87616e-05
U2	9.74803e-11		1.45565e-10	0.00015462	1.59283e-08	2.15451e-08	4.92772e-05	0.145131	0.591455	0.000519345	0.000334707	0.393242	0.495175	0.884459	0.00181078	3.35367e-05	0.417107	0.364335	0.20542	3.78665e-10	0.00213364	0.313099	2.9698e-07	0.00330085	0.0295744	0.150678	5.43575e-07	0.000162111	6.90019e-05	6.58016e-08	0.00935295	0.0272824	3.70312e-08
2-hydroxy-3methylbutyrate	5.81308e-10	1.45565e-10		4.70492e-09	7.59552e-12	7.75155e-07	0.00145334	0.065688	0.266302	0.0876632	0.00320038	0.351778	0.859415	0.805532	5.52634e-08	0.00335785	0.500983	0.965887	0.109759	1.6556e-09	0.00142076	0.298673	3.65187e-06	0.0014154	0.0949983	0.077173	3.92432e-07	0.000576701	0.000271561	0.0013679	0.0032447	0.0028846	2.68181e-07
Isocaproic Acid	3.52353e-07	0.00015462	4.70492e-09		2.78935e-07	0.00026552	0.0076562	0.0263944	0.344195	0.370686	0.333933	0.198142	0.425596	0.173538	1.3636e-06	0.110442	0.316215	0.265742	0.340565	3.09028e-05	0.00037343	0.164797	0.000260775	0.00669983	0.502149	0.000455363	1.06679e-05	0.00148099	8.15564e-05	0.167096	0.0602137	0.00092057	0.00534643
Isovalerate	1.24009e-09	1.59283e-08	7.59552e-12	2.78935e-07		2.61643e-12	3.71891e-07	0.0717022	0.278465	0.0236885	0.00514293	0.239309	0.760828	0.93558	9.43098e-08	0.00023388	0.22475	0.933281	0.573643	1.69388e-11	0.000711637	0.374143	6.13796e-08	4.3176e-05	0.0200134	0.00137311	2.87564e-09	0.00238467	1.11892e-05	0.000793956	0.000440046	1.68557e-05	1.65467e-08
Isoleucine	2.40083e-07	2.15451e-08	7.75155e-07	0.00026552	2.61643e-12		1.90694e-15	0.647407	0.476825	0.000658377	0.000843277	0.353212	0.526347	0.809757	0.00138358	7.58348e-09	0.00744681	0.172965	0.922532	3.80704e-13	0.00191323	0.862985	2.10018e-10	1.76486e-05	0.160829	0.00330085	1.6271e-12	4.57587e-06	1.14624e-09	1.35966e-05	0.00334638	3.55085e-07	3.57836e-07
Leucine	2.21511e-05	4.92772e-05	0.00145334	0.0076562	3.71891e-07	1.90694e-15		0.699272	0.480238	0.000778098	0.00128696	0.79219	0.672487	0.558457	0.026938	2.25205e-06	0.0951875	0.737564	0.526054	8.73736e-08	0.052101	0.763601	1.86877e-05	4.31964e-06	0.224394	0.0048821	1.55665e-06	1.07961e-05	1.09747e-07	6.06927e-05	0.0016023	6.52331e-08	2.36942e-05
1,2-propanediol	0.448888	0.145131	0.065688	0.0263944	0.0717022	0.647407	0.699272		0.243423	0.206416	0.416579	0.145914	0.0642838	0.475123	0.0122512	0.883741	0.275187	0.375671	0.322613	0.141773	0.00633132	0.738064	0.299104	0.249874	0.129393	0.513292	0.361885	0.620774	0.680483	0.742875	0.38312	0.0946206	0.0860751
Ethanol	0.528739	0.591455	0.266302	0.344195	0.278465	0.476825	0.480238	0.243423		0.221914	0.586419	0.640217	0.514472	0.209453	0.683156	0.107709	0.00149219	0.08353	0.830134	0.162804	0.0578723	0.022602	0.0655465	0.416052	0.307364	0.442319	0.140497	0.725739	0.894509	0.520987	0.332549	0.207425	0.491707
Fucose	0.000327411	0.000519345	0.0876632	0.370686	0.0236885	0.000658377	0.000778098	0.206416	0.221914		8.88048e-05	0.929803	0.94642	0.857274	0.441229	1.34381e-05	0.044789	0.0136482	0.655718	0.000843277	0.760828	0.846587	0.000813366	0.0325011	0.0209949	0.835216	0.0116642	0.0959475	0.015796	4.33401e-07	0.620774	0.267502	0.00284463
3-Hydroxyisovalerate	0.0049462	0.000334707	0.00320038	0.333933	0.00514293	0.000843277	0.00128696	0.416579	0.586419	8.88048e-05		0.648718	0.805532	0.784491	0.0522188	0.00156092	0.459397	0.102097	0.840075	0.00100019	0.944974	0.801313	0.0285527	0.0393534	0.267102	0.903856	0.016738	0.0402994	0.0038718	1.35119e-07	0.0961382	0.367248	6.32466e-05
Lactate	0.460511	0.393242	0.351778	0.198142	0.239309	0.353212	0.79219	0.145914	0.640217	0.929803	0.648718		0.000386648	2.99033e-05	0.298242	0.0644231	0.0306262	0.607239	0.0153713	0.237086	0.238938	0.472859	0.00571945	0.531735	0.326591	0.0626303	0.0563523	0.202415	0.0131976	0.0314741	0.762907	0.549886	0.157484
Acetoin	0.640217	0.495175	0.859415	0.425596	0.760828	0.526347	0.672487	0.0642838	0.514472	0.94642	0.805532	0.000386648		0.00756252	0.872279	0.234143	0.463302	0.496638	0.771781	0.487102	0.463861	0.780301	0.199778	0.585791	0.116067	0.394263	0.875858	0.368719	0.502732	0.115188	0.241173	0.849434	0.672487
Alanine	0.74494	0.884459	0.805532	0.173538	0.93558	0.809757	0.558457	0.475123	0.209453	0.857274	0.784491	2.99033e-05	0.00756252		0.575782	0.0988391	0.00224396	0.0438314	0.600055	0.572049	0.15915	0.282184	0.0547419	0.551107	0.218053	0.105847	0.0727711	0.32796	0.165944	0.259176	0.0176307	0.587676	0.537753
Butyrate	6.52259e-05	0.00181078	5.52634e-08	1.3636e-06	9.43098e-08	0.00138358	0.026938	0.0122512	0.683156	0.441229	0.0522188	0.298242	0.872279	0.575782		0.340441	0.460511	0.237252	0.211167	0.000327411	0.017727	0.0679855	0.0021491	0.0141656	0.0361845	0.00298667	0.00198435	0.0682771	0.0196422	0.0365357	0.017203	0.00438031	1.27458e-05
Acetate	0.000175605	3.35367e-05	0.00335785	0.110442	0.00023388	7.58348e-09	2.25205e-06	0.883741	0.107709	1.34381e-05	0.00156092	0.0644231	0.234143	0.0988391	0.340441		1.51402e-06	0.000175181	0.792748	5.00464e-09	0.018314	0.228332	3.56461e-10	1.14585e-05	0.0340518	0.0826264	4.63167e-08	8.15564e-05	5.29573e-06	2.38185e-07	0.299104	0.00426568	0.000510659
N-acetyl moiety 1	0.247584	0.417107	0.500983	0.316215	0.22475	0.00744681	0.0951875	0.275187	0.00149219	0.044789	0.459397	0.0306262	0.463302	0.00224396	0.460511	1.51402e-06		3.10195e-06	0.545948	0.00831513	0.333471	0.365293	0.000216374	0.013655	0.211154	0.0961382	0.000296983	0.0168763	0.0132729	0.140497	0.651999	0.132775	0.533537
N-acetyl moiety 2	0.468026	0.364335	0.965887	0.265742	0.933281	0.172965	0.737564	0.375671	0.08353	0.0136482	0.102097	0.607239	0.496638	0.0438314	0.237252	0.000175181	3.10195e-06		0.172952	0.0717262	0.736877	0.257436	0.0101537	0.10637	0.00805259	0.761757	0.0194892	0.400511	0.144576	0.0440368	0.137422	0.828501	0.639554
N-acetyl moiety 3	0.0894008	0.20542	0.109759	0.340565	0.573643	0.922532	0.526054	0.322613	0.830134	0.655718	0.840075	0.0153713	0.771781	0.600055	0.211167	0.792748	0.545948	0.172952		0.64783	0.105593	0.0936292	0.983324	0.855747	0.0495084	0.781547	0.447467	0.996375	0.870042	0.645864	0.475944	0.827298	0.535053
Glutamate	1.26402e-11	3.78665e-10	1.6556e-09	3.09028e-05	1.69388e-11	3.80704e-13	8.73736e-08	0.141773	0.162804	0.000843277	0.00100019	0.237086	0.487102	0.572049	0.000327411	5.00464e-09	0.00831513	0.0717262	0.64783		0.000148147	0.60859	3.61169e-15	4.19915e-08	0.025662	0.015151	3.29542e-14	4.08791e-08	1.17617e-06	1.25225e-05	0.023627	0.000139232	1.91356e-06
Propionate	0.00279537	0.00213364	0.00142076	0.00037343	0.000711637	0.00191323	0.052101	0.00633132	0.0578723	0.760828	0.944974	0.238938	0.463861	0.15915	0.017727	0.018314	0.333471	0.736877	0.105593	0.000148147		0.0156652	8.69213e-06	0.113878	0.3475	0.0171091	3.00037e-06	0.00304942	0.00021837	0.405073	0.885176	0.084337	0.0442709
Succinate	0.310885	0.313099	0.298673	0.164797	0.374143	0.862985	0.763601	0.738064	0.022602	0.846587	0.801313	0.472859	0.780301	0.282184	0.0679855	0.228332	0.365293	0.257436	0.0936292	0.60859	0.0156652		0.525154	0.496334	0.22262	0.764989	0.551107	0.433643	0.729156	0.371179	0.12749	0.993479	0.618201
Dimethylamine	5.9794e-08	2.9698e-07	3.65187e-06	0.000260775	6.13796e-08	2.10018e-10	1.86877e-05	0.299104	0.0655465	0.000813366	0.0285527	0.00571945	0.199778	0.0547419	0.0021491	3.56461e-10	0.000216374	0.0101537	0.983324	3.61169e-15	8.69213e-06	0.525154		1.65669e-05	0.0151933	0.0175349	1.72665e-17	1.63769e-05	3.50776e-08	4.1596e-05	0.0724644	0.0013168	0.000128307
Aspartate	1.35966e-05	0.00330085	0.0014154	0.00669983	4.3176e-05	1.76486e-05	4.31964e-06	0.249874	0.416052	0.0325011	0.0393534	0.531735	0.585791	0.551107	0.0141656	1.14585e-05	0.013655	0.10637	0.855747	4.19915e-08	0.113878	0.496334	1.65669e-05		0.0155785	0.0157523	7.69329e-06	7.19007e-06	0.0016083	0.0212746	0.0272824	1.31662e-06	0.010165
Trimethylamine	0.0557284	0.0295744	0.0949983	0.502149	0.0200134	0.160829	0.224394	0.129393	0.307364	0.0209949	0.267102	0.326591	0.116067	0.218053	0.0361845	0.0340518	0.211154	0.00805259	0.0495084	0.025662	0.3475	0.22262	0.0151933	0.0155785		0.457729	0.0685697	0.60859	0.344195	0.0055569	0.71756	0.0936815	0.00265204
Creatinine	0.00400386	0.150678	0.077173	0.000455363	0.00137311	0.00330085	0.0048821	0.513292	0.442319	0.835216	0.903856	0.0626303	0.394263	0.105847	0.00298667	0.0826264	0.0961382	0.761757	0.781547	0.015151	0.0171091	0.764989	0.0175349	0.0157523	0.457729		0.00455731	0.0471274	0.000310483	0.221208	0.134244	0.0567292	0.133263
U3	7.35908e-09	5.43575e-07	3.92432e-07	1.06679e-05	2.87564e-09	1.6271e-12	1.55665e-06	0.361885	0.140497	0.0116642	0.016738	0.0563523	0.875858	0.0727711	0.00198435	4.63167e-08	0.000296983	0.0194892	0.447467	3.29542e-14	3.00037e-06	0.551107	1.72665e-17	7.69329e-06	0.0685697	0.00455731		1.32036e-05	7.97177e-09	0.00120102	0.0703461	0.000185734	8.19674e-05
Malonate	0.00029964	0.000162111	0.000576701	0.00148099	0.00238467	4.57587e-06	1.07961e-05	0.620774	0.725739	0.0959475	0.0402994	0.202415	0.368719	0.32796	0.0682771	8.15564e-05	0.0168763	0.400511	0.996375	4.08791e-08	0.00304942	0.433643	1.63769e-05	7.19007e-06	0.60859	0.0471274	1.32036e-05		7.23454e-06	0.0216715	0.349398	0.000239267	0.0030919
Choline	2.423e-05	6.90019e-05	0.000271561	8.15564e-05	1.11892e-05	1.14624e-09	1.09747e-07	0.680483	0.894509	0.015796	0.0038718	0.0131976	0.502732	0.165944	0.0196422	5.29573e-06	0.0132729	0.144576	0.870042	1.17617e-06	0.00021837	0.729156	3.50776e-08	0.0016083	0.344195	0.000310483	7.97177e-09	7.23454e-06		0.000860315	0.0518661	2.8303e-05	0.00136272
Methanol	0.000133347	6.58016e-08	0.0013679	0.167096	0.000793956	1.35966e-05	6.06927e-05	0.742875	0.520987	4.33401e-07	1.35119e-07	0.0314741	0.115188	0.259176	0.0365357	2.38185e-07	0.140497	0.0440368	0.645864	1.25225e-05	0.405073	0.371179	4.1596e-05	0.0212746	0.0055569	0.221208	0.00120102	0.0216715	0.000860315		0.0791224	0.149876	7.1747e-08
Tyrosine	0.0485551	0.00935295	0.0032447	0.0602137	0.000440046	0.00334638	0.0016023	0.38312	0.332549	0.620774	0.0961382	0.762907	0.241173	0.0176307	0.017203	0.299104	0.651999	0.137422	0.475944	0.023627	0.885176	0.12749	0.0724644	0.0272824	0.71756	0.134244	0.0703461	0.349398	0.0518661	0.0791224		0.028053	0.00199159
Phenylalanine	0.00559267	0.0272824	0.0028846	0.00092057	1.68557e-05	3.55085e-07	6.52331e-08	0.0946206	0.207425	0.267502	0.367248	0.549886	0.849434	0.587676	0.00438031	0.00426568	0.132775	0.828501	0.827298	0.000139232	0.084337	0.993479	0.0013168	1.31662e-06	0.0936815	0.0567292	0.000185734	0.000239267	2.8303e-05	0.149876	0.028053		0.00506015
Formate	4.87616e-05	3.70312e-08	2.68181e-07	0.00534643	1.65467e-08	3.57836e-07	2.36942e-05	0.0860751	0.491707	0.00284463	6.32466e-05	0.157484	0.672487	0.537753	1.27458e-05	0.000510659	0.533537	0.639554	0.535053	1.91356e-06	0.0442709	0.618201	0.000128307	0.010165	0.00265204	0.133263	8.19674e-05	0.0030919	0.00136272	7.1747e-08	0.00199159	0.00506015

## Sheet: B-Actinobacteria 
		SPEARMAN'S RANK CORRELATION COEFFICIENT
	U1	U2	2-hydroxy-3methylbutyrate	Isocaproic Acid	Isovalerate	Isoleucine	Leucine	1,2-propanediol	Ethanol	Fucose	3-Hydroxyisovalerate	Lactate	Acetoin	Alanine	Butyrate	Acetate	N-acetyl moiety 1	N-acetyl moiety 2	N-acetyl moiety 3	Glutamate	Propionate	Succinate	Dimethylamine	Aspartate	Trimethylamine	Creatinine	U3	Malonate	Choline	Methanol	Tyrosine	Phenylalanine	Formate
Actinomycetaceae	0.00937346	0.0901403	-0.0543379	-0.102685	0.0322081	0.0705476	0.235887	-0.0406653	-0.316372	-0.0919727	-0.0133202	0.242653	-0.0571569	0.155402	-0.0198041	0.0503912	-0.254493	-0.00317775	-0.143663	0.0620904	0.0227641	-0.0771725	-0.0506731	0.299739	0.113961	0.169356	-0.0216365	0.190077	0.0551836	0.020086	0.224047	0.11819	-0.0248784
Atopobium	-0.0598351	0.111706	0.0749172	-0.0802734	0.0410882	0.108746	0.198534	-0.0486997	-0.319332	-0.247868	-0.0861935	0.247868	-0.0103601	0.203326	0.0978927	0.0933822	-0.281133	-0.066874	-0.127724	0.03545	0.0346043	-0.00979632	-0.0728029	0.196702	-0.0116287	0.172458	-0.0619494	0.242512	0.0251603	-0.041652	0.340193	0.131017	0.0677285
Bifidobacterium	-0.352104	-0.232856	-0.360702	-0.529142	-0.374374	-0.317147	-0.308831	0.148989	-0.102474	-0.0686447	-0.0157869	0.355769	0.0318557	0.305589	-0.33533	0.180985	-0.278667	0.141516	-0.197475	-0.321376	-0.218761	-0.0441187	-0.360138	-0.300515	-0.0559588	-0.340546	-0.455423	-0.345056	-0.364649	-0.129537	-0.135316	-0.464021	-0.281204
Collinsella	0.238001	0.264783	0.292973	0.266051	0.284516	0.300162	0.38699	-0.144408	-0.210092	-0.047713	0.0677285	0.137924	-0.130312	0.105504	0.33526	-0.0441892	-0.197688	-0.186216	-0.132097	0.295088	0.288745	0.133836	0.154697	0.416872	-0.0316442	0.362323	0.198393	0.467616	0.214603	0.0479949	0.23927	0.282543	0.184016
Corynebacterium	-0.138488	-0.0248784	-0.137783	-0.237015	-0.0964832	-0.0130383	0.118472	0.0420748	-0.199098	-0.11819	-0.0179717	0.294665	-0.0722391	0.159772	-0.0812601	0.0565931	-0.188385	0.149637	-0.208266	-0.0236098	-0.0105011	-0.00119811	-0.0952146	0.161604	0.154274	0.0744943	-0.118049	0.127352	-0.0389738	0.000634294	0.0689971	-0.032349	-0.0303756
Eggerthella lenta	0.0973289	0.248855	0.143985	-0.0174078	0.173444	0.293396	0.432236	-0.14032	-0.23927	0.00655437	0.139756	0.126084	-0.0770315	0.0229051	0.105786	-0.153429	-0.145253	0.0247864	-0.085267	0.24519	0.134823	-0.0130383	0.113821	0.311016	0.101417	0.172739	0.160194	0.3471	0.169779	0.219536	0.242794	0.25111	0.205018
Micrococcaceae	0.177532	0.304814	0.308478	0.272112	0.318627	0.334555	0.401508	-0.141871	-0.230249	-0.111565	-0.0499683	-0.133554	0.0058496	0.0450349	0.267038	-0.0506731	-0.0757629	-0.165879	-0.040694	0.187963	0.0718162	-0.0399605	0.127493	0.298612	0.147368	0.350483	0.200367	0.382338	0.251533	0.111706	0.535838	0.353584	0.360631
Propionibacterium	0.382198	0.342307	0.238424	0.0777363	0.345549	0.366974	0.363028	-0.0701247	-0.0981746	0.200226	0.266756	-0.0687152	-0.0953556	-0.023187	0.169356	-0.428289	0.125379	0.313609	-0.266239	0.505391	0.374163	0.148354	0.483544	0.542744	0.282825	0.13736	0.495102	0.533441	0.350483	0.199662	-0.0341814	0.187822	0.318063
		p-value
	U1	U2	2-hydroxy-3methylbutyrate	Isocaproic Acid	Isovalerate	Isoleucine	Leucine	1,2-propanediol	Ethanol	Fucose	3-Hydroxyisovalerate	Lactate	Acetoin	Alanine	Butyrate	Acetate	N-acetyl moiety 1	N-acetyl moiety 2	N-acetyl moiety 3	Glutamate	Propionate	Succinate	Dimethylamine	Aspartate	Trimethylamine	Creatinine	U3	Malonate	Choline	Methanol	Tyrosine	Phenylalanine	Formate
Actinomycetaceae	0.951847	0.560637	0.726099	0.507148	0.835582	0.649069	0.123196	0.793255	0.0364175	0.552662	0.931613	0.112499	0.712483	0.3138	0.898469	0.745301	0.0954961	0.983667	0.352185	0.688869	0.883391	0.618547	0.743925	0.0480735	0.461379	0.271765	0.88913	0.21652	0.722005	0.897031	0.143732	0.444808	0.872646
Atopobium	0.699629	0.470351	0.62887	0.604471	0.791153	0.482266	0.196385	0.753579	0.0346095	0.104746	0.577992	0.104746	0.946785	0.185581	0.527273	0.546565	0.0645125	0.666247	0.408675	0.819296	0.823538	0.949677	0.638611	0.200631	0.94028	0.262955	0.68954	0.112714	0.871215	0.788353	0.0238533	0.396598	0.662235
Bifidobacterium	0.0190797	0.128229	0.0161575	0.000221664	0.0122931	0.0359367	0.0413764	0.33443	0.508028	0.657945	0.918987	0.0177839	0.837357	0.0436713	0.0260706	0.239715	0.0669927	0.359505	0.198831	0.0334047	0.153675	0.776132	0.0163367	0.0474702	0.71826	0.023699	0.00189392	0.0217959	0.0149487	0.402	0.381148	0.00151043	0.0644427
Collinsella	0.119774	0.0823946	0.0536062	0.0808817	0.0612305	0.0477437	0.00945677	0.34967	0.171059	0.75842	0.662235	0.371952	0.399166	0.495495	0.0261039	0.775783	0.198337	0.226172	0.392684	0.0518248	0.0573168	0.386426	0.316026	0.00487746	0.838422	0.0156514	0.19671	0.00137172	0.161845	0.757036	0.117756	0.0631284	0.231803
Corynebacterium	0.369982	0.872646	0.372446	0.121362	0.533266	0.933057	0.443715	0.786254	0.195092	0.444808	0.907821	0.0521772	0.641219	0.300217	0.600021	0.715199	0.220713	0.332308	0.174896	0.87909	0.946062	0.993842	0.538687	0.294635	0.317367	0.630813	0.445355	0.410052	0.801678	0.99674	0.656298	0.834873	0.844819
Eggerthella lenta	0.529666	0.103327	0.351097	0.910701	0.260192	0.0532461	0.00338918	0.363621	0.117756	0.966319	0.365571	0.41477	0.61919	0.882674	0.494337	0.32006	0.346825	0.873113	0.582101	0.108675	0.382903	0.933057	0.461937	0.0398862	0.512437	0.262164	0.298923	0.0209768	0.270553	0.152186	0.112284	0.100138	0.181871
Micrococcaceae	0.248952	0.0442351	0.041621	0.0739514	0.0350331	0.0264394	0.00690603	0.35829	0.132681	0.470915	0.747368	0.387436	0.969939	0.771606	0.0797202	0.743925	0.62499	0.281876	0.793112	0.22177	0.643178	0.796762	0.40953	0.0489621	0.339774	0.0196778	0.192203	0.0104291	0.0995481	0.470351	0.000177896	0.0185471	0.0161798
Propionibacterium	0.0104598	0.0229397	0.119098	0.615977	0.0215958	0.014273	0.0154355	0.651038	0.526078	0.192523	0.0800507	0.657616	0.538084	0.88124	0.271765	0.00372735	0.417404	0.0381748	0.0806597	0.000466671	0.0123462	0.336515	0.000883776	0.00014109	0.0628544	0.373929	0.000633758	0.000192568	0.0196778	0.193804	0.82566	0.222123	0.0353751

## Sheet: C-Bacteroidetes
		SPEARMAN'S RANK CORRELATION COEFFICIENT
	U1	U2	2-hydroxy-3methylbutyrate	Isocaproic Acid	Isovalerate	Isoleucine	Leucine	1,2-propanediol	Ethanol	Fucose	3-Hydroxyisovalerate	Lactate	Acetoin	Alanine	Butyrate	Acetate	N-acetyl moiety 1	N-acetyl moiety 2	N-acetyl moiety 3	Glutamate	Propionate	Succinate	Dimethylamine	Aspartate	Trimethylamine	Creatinine	U3	Malonate	Choline	Methanol	Tyrosine	Phenylalanine	Formate
Allistipes	0.136655	0.114243	0.0689971	-0.0312214	0.0797096	0.22602	0.316513	0.124392	-0.330326	-0.0226232	0.0890126	0.31313	0.03841	0.169779	0.0553246	-0.0620904	-0.178801	0.133677	-0.2503	0.150469	0.133695	0.156671	0.0609627	0.306082	-0.0250194	0.180915	0.13736	0.332018	0.249137	-0.0470083	0.0587075	0.192755	0.0823878
Bacteroides fragilis	-0.0343224	-0.029389	-0.12707	-0.269575	-0.124815	0.023046	0.123264	0.190218	-0.240116	0.0615265	0.124392	0.409543	0.0494045	0.208542	-0.0914088	-0.00458101	-0.172598	0.237766	-0.150575	-0.00514483	0.00049334	0.140602	-0.0740715	0.232222	0.0437663	-0.0890126	-0.0337585	0.145112	0.03249	-0.0678695	-0.0763267	0.0546198	0.0171259
Bacteroides intestinalis	0.0709705	0.0565931	-0.0382691	-0.193601	-0.0298118	0.0728029	0.0990204	0.102121	-0.374586	0.0286842	0.0864754	0.314117	0.0608218	0.180351	-0.0633589	-0.0147297	-0.164564	0.257256	-0.297412	0.041652	-0.00838678	0.0984566	-0.0189583	0.268166	0.0685743	-0.118895	0.0529283	0.140602	0.0777363	-0.109169	-0.0427796	0.109028	0.0388329
Bacteroides ovatus	-0.00303052	0.0315033	-0.0594122	-0.26436	-0.0839383	0.0248784	0.102826	0.0964832	-0.299739	0.0554655	0.106068	0.383043	0.0622313	0.241666	-0.0733667	0.0195222	-0.218832	0.235365	-0.285845	-0.0405244	-0.0247375	0.170625	-0.0936641	0.183875	0.112834	-0.148213	-0.0554655	0.0623723	0.0233279	-0.0654732	-0.0300937	0.0574389	0.0771725
Bacteroides plebeius	0.094087	0.0919727	0.0279794	-0.177391	0.0124744	0.151032	0.232786	0.108182	-0.341321	0.0331947	0.0812601	0.240961	0.0333357	0.196843	-0.0485587	-0.0962013	-0.112834	0.217429	-0.15791	0.110579	0.057016	0.0732257	0.0427796	0.351187	0.0644866	-0.0464444	0.0854888	0.261964	0.123687	-0.0393967	0.0666009	0.164705	0.106491
Bacteroides splachnicus	-0.0952146	0.044612	-0.0165621	-0.170343	-0.026288	0.0985975	0.205018	0.0587075	-0.374727	-0.161604	-0.0613856	0.304814	0.11664	0.236028	-0.0240327	0.0613856	-0.195292	0.047525	-0.153114	-0.0341814	-0.0286842	0.0224822	-0.100712	0.223906	-0.00542674	0.0580027	-0.0639228	0.211643	0.035309	-0.115089	0.283248	0.15949	0.0901403
Bacteroides stercoris	0.00613151	0.0510959	0.0123335	-0.17133	-0.0165621	0.100853	0.189795	0.0401015	-0.371344	-0.0503912	0.0512369	0.301431	0.0866164	0.252379	-0.020086	0.00148002	-0.195151	0.163336	-0.201495	0.0152935	0.00641342	0.0637818	-0.0613856	0.277328	0.0343224	-0.0626542	0.00415815	0.210233	0.0921136	-0.126084	0.148918	0.154838	0.105081
Bacteroides uniformis	0.132215	0.123194	-0.00211431	-0.202551	0.0235394	0.13884	0.228487	0.046233	-0.235535	0.0951441	0.123335	0.285573	-0.0513074	0.207203	-0.0412996	-0.130101	-0.127705	0.205494	-0.114677	0.181267	0.145465	0.14772	0.110508	0.343083	0.124181	-0.0558179	0.12855	0.198464	0.0820354	0.0315737	-0.0115583	0.0880964	0.106702
Bacteroides vulgatus	0.00345338	0.00232575	-0.084643	-0.326239	-0.0849249	0.0179717	0.0143069	0.084643	-0.18909	0.0737895	0.0443301	0.109028	-0.00049334	0.0829516	-0.214885	-0.114243	-0.0310804	0.319682	-0.163834	0.0571569	0.101417	0.138347	0.0791458	0.258299	0.0922546	-0.287194	0.0691381	0.1344	-0.00331242	-0.101557	-0.169638	0.0271337	-0.0140249
Parabacteroides distasonis	0.293044	0.235253	0.172951	-0.0142364	0.18606	0.294735	0.320953	0.0799211	-0.238213	0.0959899	0.125026	0.251603	0.0200155	0.206498	0.124181	-0.198886	-0.0933117	0.261705	-0.328091	0.296991	0.195644	0.151949	0.232434	0.396786	0.107125	0.0958489	0.26443	0.361407	0.268941	0.061738	0.122207	0.208189	0.21707
Prevotella melaninogenica	-0.0692085	0.0386215	0.0342519	-0.288956	0.00394672	0.0352386	0.0732962	-0.0180421	-0.204384	-0.123758	-0.0064839	0.0451054	-0.0842906	0.219043	-0.0638523	-0.00267813	-0.172669	0.159594	-0.0606531	-0.0171964	-0.0813306	-0.0545493	-0.0379167	0.167877	0.117133	-0.135316	-0.0779477	0.0233984	-0.0551131	-0.0239622	0.307139	0.00394672	0.0821763
Prevotella oralis	0.105645	0.134823	0.0708295	-0.243921	0.0272747	0.100007	0.162168	0.0747762	-0.352456	0.0336176	0.112975	0.139897	-0.0320671	0.172035	-0.0613856	-0.132708	-0.138206	0.246099	-0.180055	0.0739305	-0.044753	0.0374234	0.0512369	0.32201	0.162168	-0.146663	0.0682923	0.104659	0.0567341	0.023046	0.138628	0.0716752	0.124674
Prevotella ruminicola	-0.0191698	0.0335471	-0.0661076	-0.265417	-0.0699133	-0.0232574	0.03397	0.128973	-0.237226	-0.0542674	0.0723095	0.373952	0.0033829	0.280076	-0.0741419	0.0606103	-0.24667	0.214251	-0.258551	-0.0607513	-0.0504616	0.114032	-0.0902107	0.153781	0.10924	-0.0965537	-0.0706181	-0.0358024	-0.00211431	-0.0728734	0.0551131	-0.0472197	0.0111354
Prevotella tannerae	0.0332652	0.0138135	-0.0506026	-0.1714	-0.0938755	0.0269223	0.142928	0.124463	-0.42399	-0.0146592	0.0232574	0.340264	0.0666714	0.17577	-0.0455282	0.0552541	-0.213687	0.125556	-0.2704	-0.0520121	-0.0568046	0.157587	-0.0999366	0.245683	0.0294594	-0.0342519	-0.0208612	0.146874	0.0754105	-0.143069	0.0387624	0.132074	0.0225527
Tannerella	0.201142	0.158574	0.0780887	0.0100077	0.104729	0.237367	0.321658	0.101064	-0.298823	0.00704771	0.0156459	0.245401	0.0049334	0.150539	0.0692085	-0.111636	-0.147297	0.105643	-0.269413	0.175206	0.192825	0.194094	0.126013	0.333357	0.0116992	0.179153	0.177884	0.375925	0.254563	-0.0477835	0.118542	0.197618	0.105857
Uncultured Bacteroides	0.0278385	0.0842202	0.0598351	-0.105645	0.069279	0.224188	0.328353	0.0749172	-0.289872	-0.090845	-7.04771e-05	0.0347452	-0.120727	0.00288956	-0.0563112	-0.15357	-0.0174078	0.13283	-0.06425	0.150187	0.10931	0.0536331	0.102262	0.365847	0.0792868	0.118754	0.129185	0.364437	0.163577	0.00274861	0.137924	0.23194	0.0658961
	-0.0990204	0.118895	0.0636408	-0.0825287	0.0432025	0.119177	0.199803	-0.0495454	-0.29537	-0.222778	-0.087885	0.123406	0.00429911	0.118331	0.0461625	0.0510959	-0.149341	-0.00614365	-0.11785	-0.0202269	-0.111142	-0.0629361	-0.0933822	0.188808	0.0860526	0.106491	-0.0505321	0.205441	0.00993728	0.0089506	0.428994	0.197406	0.167665
		p-value
	U1	U2	2-hydroxy-3methylbutyrate	Isocaproic Acid	Isovalerate	Isoleucine	Leucine	1,2-propanediol	Ethanol	Fucose	3-Hydroxyisovalerate	Lactate	Acetoin	Alanine	Butyrate	Acetate	N-acetyl moiety 1	N-acetyl moiety 2	N-acetyl moiety 3	Glutamate	Propionate	Succinate	Dimethylamine	Aspartate	Trimethylamine	Creatinine	U3	Malonate	Choline	Methanol	Tyrosine	Phenylalanine	Formate
Allistipes	0.376409	0.460264	0.656298	0.840553	0.60702	0.140144	0.0363297	0.421107	0.0285287	0.884108	0.56557	0.038486	0.80449	0.270553	0.721324	0.688869	0.245532	0.386995	0.101275	0.329596	0.386931	0.309817	0.694242	0.0433155	0.87193	0.239901	0.373929	0.0276771	0.102924	0.761884	0.705032	0.209995	0.594954
Bacteroides fragilis	0.824952	0.8498	0.411098	0.0767932	0.419518	0.881957	0.425362	0.216173	0.116424	0.691553	0.421107	0.0057691	0.750127	0.174312	0.55511	0.976456	0.262559	0.120151	0.329251	0.973559	0.997464	0.362648	0.632759	0.129301	0.777874	0.56557	0.827784	0.347298	0.834163	0.661575	0.622409	0.724734	0.912141
Bacteroides intestinalis	0.647103	0.715199	0.805194	0.207964	0.847665	0.638611	0.522503	0.509496	0.0122402	0.853363	0.576744	0.0378465	0.694914	0.241394	0.682842	0.924396	0.28576	0.0918293	0.0499221	0.788353	0.95691	0.524885	0.902783	0.0784087	0.658275	0.442078	0.732939	0.362648	0.615977	0.480554	0.782759	0.481125	0.802381
Bacteroides ovatus	0.984424	0.839132	0.701654	0.0829037	0.588017	0.872646	0.506563	0.533266	0.0480735	0.720642	0.493181	0.0102765	0.688198	0.114013	0.636008	0.899907	0.15354	0.124052	0.059978	0.793956	0.873361	0.268138	0.54535	0.232167	0.465853	0.336979	0.720642	0.687528	0.880524	0.672842	0.846241	0.711126	0.618547
Bacteroides plebeius	0.543529	0.552662	0.856927	0.249334	0.935945	0.327766	0.128347	0.484553	0.0233623	0.830618	0.600021	0.115104	0.829909	0.200303	0.75427	0.534468	0.465853	0.15626	0.305958	0.474872	0.713162	0.636658	0.782759	0.0194158	0.677502	0.764658	0.581116	0.0858356	0.423764	0.79957	0.667531	0.285342	0.491449
Bacteroides splachnicus	0.538687	0.773694	0.915023	0.268941	0.865495	0.524289	0.181871	0.705032	0.012205	0.294635	0.692225	0.0442351	0.450846	0.122966	0.876941	0.692225	0.203941	0.759344	0.321066	0.82566	0.853363	0.884825	0.515388	0.143991	0.972111	0.708415	0.68017	0.16785	0.820002	0.456928	0.0624452	0.301081	0.560637
Bacteroides stercoris	0.968491	0.741861	0.936668	0.266137	0.915023	0.514797	0.217215	0.79606	0.0130736	0.745301	0.741173	0.0467652	0.576121	0.0983771	0.897031	0.992393	0.204274	0.28942	0.189658	0.921511	0.967043	0.680838	0.692225	0.0683704	0.824952	0.686188	0.978629	0.170766	0.552051	0.41477	0.334661	0.31558	0.497234
Bacteroides uniformis	0.392256	0.425629	0.989132	0.1873	0.879449	0.368753	0.135754	0.765699	0.123773	0.538989	0.425096	0.0602326	0.74083	0.177157	0.790103	0.399938	0.408747	0.180836	0.458554	0.238972	0.346116	0.338608	0.475155	0.0226121	0.421903	0.71894	0.405625	0.196548	0.596535	0.838777	0.940641	0.569594	0.490584
Bacteroides vulgatus	0.98225	0.988046	0.584876	0.0306767	0.583621	0.907821	0.92656	0.584876	0.21896	0.634058	0.775087	0.481125	0.997464	0.592427	0.161281	0.460264	0.841264	0.0344009	0.287933	0.712483	0.512437	0.370474	0.609573	0.0904749	0.551441	0.0587278	0.655639	0.38441	0.982975	0.511848	0.270956	0.861209	0.928003
Parabacteroides distasonis	0.0535461	0.124237	0.261571	0.926921	0.22657	0.0521184	0.0336511	0.606063	0.119436	0.535371	0.418724	0.0994501	0.89739	0.178668	0.421903	0.195576	0.546869	0.0861563	0.0296873	0.0502626	0.20311	0.324806	0.128943	0.00766087	0.488857	0.535973	0.0828187	0.0159357	0.0775169	0.690546	0.429374	0.175058	0.156961
Prevotella melaninogenica	0.65531	0.803435	0.825306	0.0571265	0.979715	0.820356	0.636333	0.907461	0.183256	0.423498	0.966681	0.771258	0.586445	0.153133	0.680504	0.986235	0.262361	0.300763	0.69572	0.911781	0.599704	0.725075	0.806953	0.276038	0.44892	0.381148	0.615015	0.880165	0.722346	0.877299	0.0425611	0.979715	0.595903
Prevotella oralis	0.494916	0.382903	0.647758	0.110574	0.860495	0.518346	0.292931	0.629517	0.0189518	0.828492	0.465293	0.365083	0.836292	0.264145	0.692225	0.390477	0.370966	0.107329	0.24218	0.633408	0.772998	0.809418	0.741173	0.033038	0.292931	0.342115	0.659594	0.498976	0.71452	0.881957	0.36949	0.643832	0.420047
Prevotella ruminicola	0.901704	0.828847	0.669852	0.0816354	0.652022	0.880882	0.826722	0.40407	0.12102	0.726441	0.640893	0.0123996	0.982613	0.0655663	0.632435	0.695924	0.10649	0.162551	0.0901488	0.695251	0.744957	0.4611	0.560329	0.318936	0.480269	0.532965	0.648741	0.81753	0.989132	0.638286	0.722346	0.760844	0.942809
Prevotella tannerae	0.830264	0.929086	0.744269	0.265937	0.544439	0.86228	0.354683	0.420842	0.00412899	0.924756	0.880882	0.0238224	0.667199	0.253756	0.769172	0.721665	0.163687	0.416739	0.07586	0.737396	0.71418	0.30696	0.518643	0.107943	0.849444	0.825306	0.89308	0.341412	0.626606	0.354203	0.802732	0.392766	0.884467
Tannerella	0.190453	0.303903	0.614374	0.948592	0.498686	0.120793	0.0332413	0.513911	0.0487945	0.963785	0.919708	0.10836	0.974645	0.329367	0.65531	0.470633	0.340008	0.494927	0.0769781	0.255306	0.209825	0.206785	0.415033	0.027018	0.939919	0.244587	0.247999	0.0119094	0.0954012	0.758074	0.443442	0.1985	0.494048
Uncultured Bacteroides	0.857641	0.586759	0.699629	0.494916	0.654981	0.143474	0.0295495	0.62887	0.0563078	0.557563	0.999638	0.82283	0.435025	0.985148	0.716559	0.31961	0.910701	0.390039	0.678621	0.330513	0.479984	0.729516	0.508908	0.0145973	0.608935	0.442624	0.403293	0.0150115	0.288699	0.985872	0.371952	0.12978	0.670848
Uncultured Chroococcales	0.522503	0.442078	0.681506	0.594322	0.780665	0.440989	0.193483	0.749437	0.0515909	0.146074	0.570524	0.424829	0.977904	0.444261	0.766046	0.741861	0.333275	0.968428	0.446127	0.896312	0.472608	0.684849	0.546565	0.21966	0.578616	0.491449	0.744613	0.180952	0.948954	0.954017	0.00366488	0.198991	0.276652

## Sheet: D-Firmicutes
		SPEARMAN'S RANK CORRELATION COEFFICIENT
	U1	U2	2-hydroxy-3methylbutyrate	Isocaproic Acid	Isovalerate	Isoleucine	Leucine	1,2-propanediol	Ethanol	Fucose	3-Hydroxyisovalerate	Lactate	Acetoin	Alanine	Butyrate	Acetate	N-acetyl moiety 1	N-acetyl moiety 2	N-acetyl moiety 3	Glutamate	Propionate	Succinate	Dimethylamine	Aspartate	Trimethylamine	Creatinine	U3	Malonate	Choline	Methanol	Tyrosine	Phenylalanine	Formate
Asteroleplasma	-0.0191698	0.0732962	0.0179012	-0.052294	0.0487702	0.154204	0.225386	0.0776658	-0.169286	-0.130806	-0.0424272	0.227077	-0.0300233	0.061738	0.0632885	0.0366481	-0.104729	0.0686394	-0.0222865	0.0990908	0.00817535	0.0412996	0.0773839	0.191275	-0.0520121	0.1122	0.0933117	0.186341	0.0765382	0.0129678	0.200296	0.165057	0.0373529
Aerococcus	0.251392	0.379097	0.351751	0.333568	0.371485	0.327084	0.371344	-0.202199	-0.152724	-0.059976	0.0133202	-0.157375	-0.0289661	-0.0436253	0.393192	-0.0484178	-0.0740715	-0.184945	-0.0684816	0.211502	0.109874	0.118754	0.154697	0.306928	0.191768	0.399535	0.223765	0.37515	0.237578	0.127775	0.500881	0.340898	0.386285
Aneurinibacillus	-0.0279089	0.0293185	0.0270632	-0.021566	0.0572274	0.101628	0.200578	0.0353795	-0.296286	-0.226795	-0.0995137	0.150539	-0.120093	0.0412996	0.0635704	0.0551131	-0.155754	-0.0240097	-0.0465477	0.0384805	-0.0171964	-0.0301642	-0.00140954	0.261611	-0.0476425	0.211149	0.00930298	0.151103	0.0666714	-0.0194517	0.252167	0.184791	-0.0311509
Bacillus	0.149693	0.280217	0.254845	0.153781	0.251885	0.29544	0.377617	-0.0624427	-0.28501	-0.130383	-0.0539855	-0.0903517	0.0373529	0.0262175	0.210163	-0.0252308	-0.104447	-0.168774	0.0149517	0.168299	0.00296004	0.0167736	0.095426	0.298682	0.0849954	0.272465	0.158574	0.388188	0.157023	0.0765382	0.500106	0.306717	0.274861
Enterococcus	0.135316	0.244274	0.295863	0.275284	0.244838	0.122207	0.0828811	-0.220593	-0.0930298	-0.118261	-0.102192	0.0427091	0.149975	0.0298823	0.451477	0.156177	-0.241737	-0.306476	-0.198745	0.0741419	0.123617	0.274156	0.000140954	0.140954	0.0700543	0.180562	0.0507435	0.220452	-0.0328423	-0.0696314	0.35154	0.21707	0.290366
Gemella	-0.215026	0.0202269	-0.0883078	-0.130594	-0.00359433	0.0443301	0.0832335	-0.244485	-0.144126	-0.169497	-0.297766	0.169497	0.00627246	0.0639228	-0.0116287	0.104518	-0.0954965	0.049361	-0.134636	-0.0377053	0.0123335	0.0945098	-0.0520826	0.144831	0.196279	0.0430615	-0.090986	0.133272	-0.139756	-0.113961	0.239411	0.133977	0.0432025
Granulicatella	0.115794	0.16245	0.242653	0.278173	0.185848	0.0238917	0.0058496	-0.202622	-0.0424977	-0.168934	-0.221933	-0.0656142	0.047713	0.056875	0.39728	0.232927	-0.25407	-0.371373	-0.194301	-0.0455987	0.075622	0.241525	-0.0936641	-0.00993728	0.0981746	0.26591	-0.0505321	0.0922546	-0.0674466	-0.109451	0.274649	0.117485	0.257171
Lactobacillus gasseri	-0.285362	-0.153993	-0.0759039	-0.102403	-0.142011	-0.1196	-0.0650504	-0.174713	-0.236592	-0.413489	-0.366833	0.14032	-0.00119811	0.0867573	-0.0306575	0.258158	-0.135668	-0.159382	-0.13252	-0.234477	-0.03545	-0.084643	-0.286067	-0.0275566	-0.0479949	0.15653	-0.230954	-0.0206498	-0.151596	-0.306505	0.28959	0.119318	-0.132004
Lactobacillus plantarum	-0.267179	-0.112552	-0.136514	-0.245754	-0.216294	-0.139192	-0.0495454	-0.0523645	-0.03545	-0.222355	-0.0959194	0.254493	0.00528579	0.122419	-0.0198041	0.161745	-0.16837	-0.0818447	-0.0934481	-0.117062	-0.0498273	0.110015	-0.141166	-0.0561703	-0.219536	-0.0871802	-0.152583	0.0805554	-0.328494	-0.155261	0.172176	-0.203186	-0.0856297
Lactobacillus salivarius	-0.0613856	0.11227	0.113116	-0.0143069	0.0681514	0.109451	0.169779	-0.0874621	-0.351469	-0.260554	-0.137642	0.183875	0.0567341	0.193037	0.147509	0.163296	-0.228134	-0.0791612	-0.133084	-0.0289661	-0.075481	-0.00937346	-0.101698	0.156812	0.00190288	0.128339	-0.0691381	0.185566	0.0141659	-0.109592	0.43125	0.20685	0.121291
Lactococcus	-0.412503	-0.16992	-0.169075	-0.281838	-0.219959	-0.166538	-0.0709705	0.00260765	-0.290577	-0.352879	-0.250546	0.326239	0.0814011	0.238142	-0.129889	0.276623	-0.266333	-0.0848106	0.0287044	-0.298471	-0.281697	-0.189795	-0.350483	-0.063077	-0.106209	-0.136796	-0.353866	-0.100712	-0.302136	-0.196984	0.328353	-0.0429206	-0.0929593
Staphylococcus	0.292269	0.340757	0.305096	0.352315	0.413348	0.470294	0.55247	-0.0842202	-0.267602	-0.0608218	0.044612	-0.172317	0.0165621	-0.00796392	0.226584	-0.168652	0.0337585	-0.102182	0.0278581	0.291282	0.0697019	-0.133554	0.244344	0.372331	0.0994432	0.519205	0.354993	0.37966	0.44013	0.184862	0.551343	0.423779	0.323138
Streptococcus bovis	-0.446896	-0.248573	-0.275777	-0.269998	-0.305237	-0.262527	-0.153852	0.133272	-0.169497	-0.153006	-0.249137	-0.00303052	-0.179082	0.0550426	-0.250264	0.192473	-0.214885	-0.246523	0.273292	-0.341744	-0.35161	-0.265346	-0.32046	-0.236169	-0.113257	-0.250969	-0.39446	-0.161181	-0.291282	-0.0183945	0.0942279	-0.0962013	-0.096906
Streptococcus intermedius	-0.158292	0.0394672	-0.0243851	-0.0255127	0.0599056	0.0606103	0.220875	-0.089365	-0.346747	-0.255409	-0.198745	-0.0745648	-0.0520121	0.0876736	-0.0686447	0.0436958	-0.151526	-0.30803	0.265322	-0.0420044	0.0325604	-0.071041	-0.0469378	0.135316	-0.0701952	0.162802	-0.0630066	0.173092	0.120093	-0.105293	0.46092	0.189724	0.0421453
Streptococcus mitis	-0.331806	-0.124744	-0.171964	-0.134329	-0.125026	-0.106279	0.0531398	-0.101487	-0.296709	-0.288956	-0.318839	-0.0897879	-0.161393	0.0983861	-0.254563	0.0942984	-0.106561	-0.29885	0.407081	-0.155473	-0.140249	-0.23046	-0.158715	-0.0374938	-0.177461	-0.0015505	-0.222144	0.055395	-0.0362252	-0.151808	0.314187	0.0823173	-0.117979
Weissella	-0.238565	-0.0155754	0.000352386	-0.10043	-0.0451758	-0.0103601	0.0857707	-0.0550426	-0.304391	-0.294524	-0.205018	0.123828	0.0306575	0.231658	0.0351681	0.203608	-0.192473	-0.183533	-0.038155	-0.18317	-0.191486	-0.0804144	-0.235323	0.0448939	-0.0316442	0.063077	-0.216999	0.0753401	-0.11368	-0.170343	0.444217	0.121573	0.0436253
Wissella	0.167806	0.1757	0.174008	0.0143069	0.210797	0.199521	0.223483	-0.0365776	-0.167383	-0.134259	0.013743	0.0777363	-0.11819	0.0461625	0.193601	-0.0575798	-0.0358729	0.0958268	-0.0547994	0.207837	-0.00655437	-0.0899993	0.192473	0.320319	0.0319261	0.209106	0.182324	0.0767496	0.0486997	0.103954	0.323701	0.15653	0.0678695
Clostridia	-0.117908	0.0873212	0.0592713	-0.029389	-0.0336176	-0.090845	0.00796392	-0.00880964	-0.139051	-0.212629	0.0458806	0.131299	0.053915	0.137501	0.152724	0.247163	-0.314117	-0.211779	-0.0683405	-0.153429	-0.104236	0.0973289	-0.268166	-0.0932412	0.0470083	0.0622313	-0.27028	0.142434	-0.0837973	-0.00979632	0.176263	-0.0790049	0.122842
Clostridium stercorarium	0.156459	0.182959	0.0790753	0.074001	0.0996547	0.200719	0.30573	-0.0241032	-0.344774	-0.0142364	-0.0253718	0.17577	-0.0549722	-0.0164917	0.0830221	-0.105857	-0.0015505	0.119201	-0.179138	0.222426	0.0916203	0.0197336	0.159983	0.495736	0.118824	0.180844	0.186764	0.398196	0.12855	0.0503207	0.191839	0.298823	0.0709
Clostridium thermocellum	-0.142434	0.0863345	-0.0436253	-0.17429	-0.0708295	-0.0182536	0.0732257	-0.0247375	-0.303686	-0.212348	-0.169216	0.324688	0.0267108	0.258581	-0.0306575	0.17725	-0.26436	-0.0157475	-0.191622	-0.111565	-0.162027	0.00866869	-0.193601	0.0798506	0.0921136	0.0585665	-0.201917	0.0821059	-0.121855	-0.0585665	0.352738	0.0422158	0.0642047
Anaerotruncus colihominis	-0.0889421	0.112904	0.098668	-0.00732962	0.0452463	0.101205	0.179153	-0.13588	-0.112623	-0.179294	-0.0928888	0.360561	0.0941574	0.154063	0.145465	0.172246	-0.232152	-0.0920841	-0.132026	-0.0663895	-0.0666714	0.095426	-0.132074	-0.1005	0.0341109	0.061597	-0.0528578	-0.0411586	-0.0422863	-0.00394672	0.240327	0.148989	0.148848
Clostridium cellulosi	-0.0942984	0.0679399	0.0651209	0.0545493	0.0928888	0.125731	0.197336	0.00465149	-0.1831	-0.214532	-0.0816125	0.211008	0.140531	0.312777	0.148989	0.224963	-0.241877	-0.284444	0.099866	-0.0394672	-0.0179012	0.115583	-0.131651	0.126577	-0.0394672	0.244274	-0.0817535	0.122489	0.0119811	-0.138699	0.384523	0.196349	0.118402
Clostridium leptum	-0.22151	0.00627246	-0.0729438	0.0241737	0.0172669	-0.00472197	0.029107	-0.19346	0.097047	-0.179928	-0.137924	0.11819	-0.00472197	0.244203	0.0329128	0.258862	-0.213193	-0.283384	0.082728	-0.087744	0.108746	0.261964	-0.129185	-0.0495454	0.00627246	0.149623	-0.129467	-0.000352386	-0.118613	-0.142434	0.141025	0.0498273	0.0639228
Clostridium orbiscindens	-0.476355	-0.32046	-0.225456	-0.224329	-0.277609	-0.3058	-0.308619	0.220382	0.0151526	-0.199239	-0.208542	0.129326	-0.0608218	0.0594122	-0.130312	0.25562	-0.186694	-0.178448	0.158192	-0.390514	-0.406301	-0.157516	-0.387977	-0.279724	-0.0985975	-0.263373	-0.436888	-0.300162	-0.418986	-0.112693	0.112552	-0.168934	-0.139615
Eubacterium siraeum	-0.199662	-0.0401015	0.0299528	-0.0365776	-0.0499683	-0.0563112	0.013884	-0.108605	-0.343294	-0.355557	-0.187258	0.154274	0.0605399	0.177673	0.129185	0.309183	-0.286067	-0.150202	0.00923902	-0.163577	-0.188385	-0.0823878	-0.242794	0.0962013	-0.0255832	0.109451	-0.192896	0.0182536	-0.157516	-0.155825	0.401367	0.109592	0.0533512
Faecalibacterium prausnitzii	-0.0327719	0.112975	0.123969	-0.0905631	0.108887	0.0806963	0.102685	-0.107337	-0.246036	-0.182324	-0.0074001	-0.105786	-0.207273	0.126506	0.0991613	-0.010783	-0.0612446	0.0980865	0.0361803	0.0826697	-0.0994432	-0.215589	0.0649094	0.310593	0.171753	0.112552	0.0141659	0.0634999	-0.00204384	0.131158	0.421383	0.111002	0.183734
Oscillospira guillermondii	0.0765382	0.225104	0.244978	-0.0256537	0.18606	0.0840087	0.102051	-0.192403	-0.293044	-0.217915	0.00930298	0.12855	-0.0673761	0.254422	0.26288	0.0933117	-0.326591	-0.0744299	-0.132449	0.116146	0.0287547	-0.0498978	0.0152231	0.290789	0.0992318	0.0882374	-0.0202974	0.116428	-0.0102897	0.0465149	0.484319	0.120375	0.198323
Papillibacter cinnamivorans	-0.137853	0.0476425	0.0659666	0.0496159	0.0101487	0.0575093	0.106984	-0.00902107	-0.297977	-0.214532	-0.140954	0.243428	0.0411586	0.245683	0.0638523	0.211149	-0.225809	-0.181485	-0.0775795	-0.146452	-0.118542	-0.00859821	-0.219748	0.0672352	-0.0711819	0.135316	-0.152794	0.0269223	-0.0177602	-0.162097	0.380576	0.174642	0.0331243
Ruminococcus bromii	-0.0623723	0.0598351	0.0905631	0.0747762	0.0413701	0.016985	0.0678695	-0.126788	-0.456339	-0.306505	-0.239552	0.16696	-0.0612446	0.210092	0.1344	0.263937	-0.351187	-0.307253	-0.0787785	-0.0823878	0.0074001	0.0503912	-0.149341	0.157375	-0.0808373	0.178801	-0.128621	0.0759039	-0.0144478	-0.241807	0.298752	0.20981	-0.0839383
Ruminococcus callidus	-0.25851	-0.0327014	-0.0542674	-0.188033	-0.119952	-0.0608922	0.0180421	-0.0429911	-0.241455	-0.361407	-0.186905	0.248502	0.074001	0.276693	-0.0255127	0.254563	-0.255409	-0.0608715	-0.0547288	-0.183804	-0.164353	-0.0232574	-0.238072	0.0264994	0.0283318	0.0273451	-0.239481	0.0183241	-0.159701	-0.14772	0.33829	0.0390443	0.0115583
Sporobacter termitidis	0.0172669	0.156953	0.205723	0.00570865	0.161181	0.03841	0.0427796	-0.118895	-0.196984	-0.292691	-0.0255832	0.213475	0.0193812	0.37374	0.246177	0.186694	-0.347382	-0.18438	-0.14592	0.0157164	0.0773134	0.0433434	-0.0732257	0.206005	0.0981746	0.196138	-0.0823878	-0.00190288	0.00683628	-0.0990204	0.432377	0.0695609	0.0912679
Subdoligranulum variable	-0.195081	0.0414405	0.0315737	-0.207344	-0.0162097	-0.0879555	-0.0625837	-0.0301642	-0.260624	-0.182113	-0.0377757	0.0119811	-0.100359	0.188033	0.0126859	0.138276	-0.247939	-0.0444885	0.0750406	-0.13151	-0.30573	-0.185355	-0.142787	0.0690676	0.123194	-0.133907	-0.208471	-0.149834	-0.211854	0.0947213	0.464303	-0.0232574	0.162238
Dialister	-0.167595	0.0969765	0.117133	-0.113327	0.0128268	0.0164917	0.00845726	-0.152794	-0.223272	-0.296286	-0.0900698	0.07386	-0.0817535	0.0935936	0.106279	0.0341109	-0.134048	0.0679332	-0.0705269	-0.0286137	-0.0614561	-0.108112	-0.0448235	0.156741	0.0930298	0.0200155	-0.067658	0.136021	-0.00563817	-0.0301642	0.386074	0.102051	0.155332
Megamonas hypermegale	-0.132708	0.063077	0.0461625	-0.10635	-0.00133906	0.0625132	0.15653	-0.0720981	-0.322997	-0.250969	-0.115794	0.281274	0.0312214	0.219395	0.0787229	0.148777	-0.241243	-0.0270462	-0.161436	-0.066319	-0.124392	-0.0279794	-0.158221	0.139897	0.0389738	0.0830925	-0.132004	0.122701	-0.0615265	-0.07238	0.390091	0.145676	0.0943689
Megasphaera elsdenii	-0.159067	0.0522236	0.0375643	-0.164987	-0.0274156	0.050814	0.117626	-0.0603989	-0.319473	-0.26732	-0.13003	0.235746	0.0174078	0.17288	0.0300937	0.11227	-0.220946	-0.00459008	-0.122787	-0.0584255	-0.0729438	-0.0649094	-0.120164	0.14328	0.00683628	0.00796392	-0.120304	0.12848	-0.063218	-0.0809782	0.373881	0.106914	0.0326309
Mitsuokella multiacida	-0.0886602	0.0737191	0.0610332	-0.0848545	0.0121221	0.0500388	0.130101	-0.043273	-0.321517	-0.250899	-0.0928888	0.243428	-0.0331243	0.181831	0.0911974	0.120234	-0.254	-0.0196314	-0.144862	-0.00732962	-0.0341109	-0.0661076	-0.0941574	0.212418	0.00324195	0.103179	-0.0827401	0.196349	-0.012404	-0.0749877	0.355064	0.117838	0.0362252
Peptococcus niger	-0.29685	-0.0804849	-0.167031	-0.199591	-0.158856	-0.0600465	0.0816125	-0.040172	-0.307703	-0.231165	-0.0273451	0.10346	-0.127423	0.0694904	-0.151667	0.0663895	-0.186905	-0.0201964	0.0464067	-0.139968	-0.142505	-0.294031	-0.215237	0.0669533	-0.0787934	0.0312919	-0.18606	0.0366481	-0.0910564	0.0751286	0.309254	0.00775248	-0.00183241
Phascolarctobacterium faecium	-0.108887	0.0863345	0.0704067	-0.0105011	0.0326309	0.0410882	0.147509	-0.195715	-0.393615	-0.312566	-0.165269	0.162873	-0.0608218	0.163014	0.0822468	0.129607	-0.266192	-0.113763	-0.123634	-0.0530693	-0.0155754	-0.0360138	-0.123828	0.195715	0.0405244	0.129889	-0.0980337	0.176545	0.00725914	-0.119177	0.418846	0.191627	0.0749172
Uncultured Selenomonadaceae	-0.097047	0.109592	0.0691381	-0.102967	0.00796392	0.0649094	0.113257	-0.0594122	-0.321869	-0.266756	-0.120023	0.218409	0.0227641	0.180774	0.0513778	0.133836	-0.221933	0.0242215	-0.172861	-0.0451758	-0.0835154	-0.0444711	-0.115512	0.133554	0.0240327	0.0444711	-0.0854888	0.150751	-0.0276975	-0.090986	0.363028	0.116922	0.0732257
Veillonella	-0.463669	-0.254775	-0.241243	-0.264783	-0.428853	-0.340898	-0.269857	-0.0867573	-0.320178	-0.340193	-0.183311	-0.0830925	-0.0136021	-0.108605	-0.283529	0.203467	-0.140179	0.0310007	0.00486635	-0.433928	-0.123687	-0.323842	-0.397984	-0.278173	-0.0733667	-0.124815	-0.377546	-0.0680104	-0.0642047	-0.160194	0.00049334	-0.114102	-0.133554
Anaerovorax odorimutans	0.157869	0.269504	0.223694	0.254422	0.211854	0.219043	0.324759	-0.213123	-0.383537	-0.158151	-0.0872507	0.148848	-0.0444006	0.250617	0.249771	0.0515893	-0.23483	-0.223996	-0.125679	0.171823	0.112059	-0.0214251	0.0630066	0.317006	0.00324195	0.363662	0.0747058	0.364085	0.229051	-0.00211431	0.550145	0.321235	0.188597
Clostridium difficile	0.0971175	0.0706181	0.196772	0.378039	0.157446	-0.0348157	0.00634294	-0.0972584	-0.098668	-0.174924	-0.0624427	0.0067658	0.00098668	0.105011	0.337585	0.229473	-0.266826	-0.509287	-0.0703858	-0.109099	-0.0732962	-0.0386215	-0.232715	-0.00634294	-0.100782	0.438086	-0.185214	0.061597	0.0635704	-0.0961308	0.320107	0.119388	0.061738
Clostridium felsineum	-0.111142	0.0919727	0.0761858	-0.0186764	0.0275566	0.0781591	0.153711	-0.0685743	-0.304109	-0.28057	-0.133131	0.225033	-0.029248	0.131017	0.0674466	0.100712	-0.169779	-0.043288	-0.152973	-0.0557474	-0.0832335	-0.0670238	-0.13299	0.159631	-0.0188174	0.132004	-0.0867573	0.173726	0.0213546	-0.100007	0.38854	0.186835	0.0420748
Peptostreptococcus anaerobius	0.0407358	0.19494	0.174219	0.17281	0.175065	0.182254	0.271478	-0.157728	-0.358165	-0.251603	-0.130806	0.112059	-0.0638523	0.226936	0.185214	0.070759	-0.25555	-0.232187	-0.108329	0.0699133	0.0890831	0.0083163	0.00225527	0.236098	-0.0242441	0.336035	-0.00380577	0.28656	0.210304	-0.0730143	0.518148	0.255973	0.100077
Peptostreptococcus micros	-0.0872507	0.0551131	0.0714638	-0.0548312	0.0298823	0.0436958	0.170132	-0.12559	-0.386919	-0.298541	-0.126295	0.221157	-0.0331243	0.162943	0.106279	0.133343	-0.29093	-0.112563	-0.138515	-0.0140954	0.0193107	-0.0693495	-0.117556	0.2275	0.0195926	0.181408	-0.103038	0.214673	0.0455282	-0.104588	0.359856	0.182536	0.00732962
Anaerostipes caccae	0.141871	0.219959	0.197125	0.174854	0.22743	0.233068	0.235746	-0.0691381	-0.013884	-0.0935231	-0.121855	0.209247	0.158362	0.0977518	0.232927	0.0876031	0.0106421	-0.116447	0.0129064	0.161322	0.0165621	0.19501	0.0584255	0.133977	0.0260061	0.260977	0.121009	0.236874	0.1196	-0.103954	0.352315	0.325957	0.120727
Bryantella formatexigens	-0.454296	-0.220171	-0.222708	-0.236521	-0.249771	-0.206921	-0.146311	0.209176	-0.136585	-0.181408	-0.223553	0.146029	-0.061738	0.123335	-0.176898	0.246247	-0.172105	-0.197585	0.208195	-0.359574	-0.431884	-0.14617	-0.352809	-0.208048	-0.0942984	-0.179012	-0.410318	-0.189161	-0.315597	-0.103742	0.276552	-0.0570865	-0.119247
Butyrivibrio crossotus	-0.221933	-0.0131792	-0.0650504	-0.251815	-0.0757629	-0.0843611	-0.0307985	0.0657552	-0.295934	-0.148213	-0.0792868	-0.243639	-0.340898	-0.000211431	-0.106068	0.00148002	-0.0751991	-0.100205	0.133789	-0.138488	-0.265205	-0.236874	-0.056875	0.0639228	0.131722	-0.195574	-0.137219	-0.0372824	-0.151596	0.112411	0.214039	0.0413701	0.0196631
Clostridium colinum	-0.055536	0.128691	0.102333	-0.0634294	0.07386	0.140954	0.204525	-0.0913384	-0.356896	-0.248784	-0.131792	0.152935	0.0131088	0.174783	0.0899288	0.0639932	-0.178166	0.0021185	-0.11778	0.0284728	-0.0810487	-0.0579322	-0.0501797	0.226795	0.0779477	0.146733	-0.0294594	0.207062	0.0229756	-0.0420044	0.441892	0.213546	0.137853
Clostridium nexile	-0.0768906	0.0516597	0.0771725	-0.00866869	0.0278385	0.111847	0.137783	0.0275566	-0.127775	-0.165692	-0.170766	0.210233	-0.00486292	0.119741	-0.00669533	0.103531	0.0587075	0.0745005	-0.196841	-0.0136021	-0.0733667	0.0667418	-0.0957784	0.165269	0.142575	0.168229	-0.0458806	0.159208	0.0114878	-0.168511	0.230813	0.214462	-0.000634294
Clostridium sphenoides	-0.18754	-0.035309	-0.0253013	-0.139333	-0.0819649	-0.029107	-0.0444711	0.029248	-0.210233	-0.268166	-0.337515	0.440412	0.198111	0.208824	0.00472197	0.279724	-0.170484	-0.0314244	-0.184992	-0.172035	-0.128621	0.00824582	-0.212066	-0.0306575	-0.0719571	-0.0430615	-0.182183	-0.0585665	-0.19938	-0.270139	0.213475	0.0980337	-0.106773
Clostridium symbiosum	0.180633	0.19938	0.206709	0.0217774	0.230954	0.201212	0.188808	0.0595532	-0.11368	-0.180492	-0.041511	0.102826	0.0484178	0.0642047	0.0836564	-0.0395377	0.0868983	0.0232329	-0.0676352	0.207273	0.00444006	-0.00796392	0.1757	0.245472	-0.0272747	0.184157	0.205864	0.156812	0.16245	-0.0495454	0.374445	0.218832	0.00415815
Coprococcus eutactus	0.203186	0.297343	0.314117	0.1757	0.295511	0.244626	0.257735	-0.155261	-0.37515	-0.124533	-0.0505321	0.0657552	0.0426387	0.267743	0.221792	0.0133202	-0.158221	-0.135372	-0.0835743	0.176404	0.0618084	-0.0867573	0.0874621	0.368807	0.0915498	0.269152	0.109592	0.211643	0.216294	-0.0343224	0.559236	0.314258	0.18754
Dorea formicigenerans	-0.224117	-0.0200155	-0.043132	-0.102333	-0.0532807	0.114737	0.140531	0.0377757	-0.158151	-0.17873	-0.210163	0.288392	0.225809	0.167313	-0.0235394	0.156882	-0.000140954	-0.00607303	0.0380845	-0.0751286	-0.120798	0.0248079	-0.0730143	0.0342519	-0.0487702	0.0142364	-0.0420044	0.0859821	-0.0260765	-0.149271	0.302488	0.22158	0.0294594
Eubacterium hallii	-0.140954	-0.0434139	-0.0886602	-0.0496159	-0.105011	-0.049193	0.0452463	-0.100219	-0.460498	-0.210727	-0.315456	0.274438	0.137289	0.297272	-0.0132497	0.307985	-0.239058	-0.167644	0.00662952	-0.136162	-0.0842906	-0.0470787	-0.170837	0.123194	-0.116851	0.0393262	-0.178448	0.119952	-0.0318557	-0.330679	0.304884	0.229896	-0.115583
Eubacterium rectale	-0.144267	0.0516597	0.0269927	-0.129044	0.00429911	0.0740715	0.138347	-0.0362957	-0.246458	-0.259849	-0.125097	0.130735	-0.0931003	0.198816	-0.0161393	0.0591303	-0.072521	0.0626369	-0.0969744	-0.0229051	-0.102121	-0.0664599	-0.0623723	0.157234	0.11523	0.155966	-0.105363	0.127634	0.0612446	-0.050955	0.374586	0.146945	0.0467263
Eubacterium ventriosum	0.0174078	0.11227	0.0742124	0.0453168	0.0227641	0.0806963	0.130312	-0.0408063	-0.217422	-0.163296	-0.21122	0.35753	-0.0685743	0.117344	0.0959194	0.110861	-0.0534921	0.074783	-0.330136	0.0467263	0.00810487	0.130594	-0.0371414	0.2497	0.15653	0.206991	-0.0260061	0.201071	0.0102192	-0.1344	0.178801	0.201494	-0.038551
Lachnobacillus bovis	-0.339488	-0.0836564	-0.170766	-0.185425	-0.153147	-0.0516597	0.0389738	0.0229051	-0.188949	-0.199944	-0.130594	0.11368	-0.198675	0.0729438	-0.172176	0.0873212	-0.081542	-0.0223855	0.0903449	-0.170061	-0.206146	-0.167383	-0.196843	0.026288	-0.0240327	-0.00782296	-0.224611	0.00754105	-0.126084	0.00965537	0.27775	0.0623723	-0.0408063
Lachnospira pectinoschiza	-0.0866164	0.0821059	0.0791458	-0.0802734	0.07238	0.111706	0.144972	0.026147	-0.196843	-0.202481	-0.169779	0.182606	-0.0222003	0.241948	0.0589894	0.0988794	-0.0360138	-0.041452	-0.0203823	0.00133906	-0.182747	-0.0378462	-0.0715343	0.184721	0.0840792	0.129185	-0.090986	0.105786	-0.0409472	-0.0715343	0.413771	0.211925	0.0684333
Outgrouping clostridium cluste	0.0191698	0.154063	0.141518	0.0235394	0.0796392	0.141659	0.161534	-0.0613151	-0.344492	-0.161816	-0.214251	0.246247	0.0871097	0.208612	0.100641	0.125872	-0.136726	-0.004237	-0.168277	0.0407358	-0.0163507	-0.03693	-0.024667	0.22299	0.0840087	0.120516	0.0067658	0.182536	0.046233	-0.132356	0.385087	0.269927	0.0630066
Roseburia intestinalis	-0.106139	0.0620199	0.0875326	0.0381986	0.027627	0.083163	0.120234	-0.0129678	-0.188174	-0.222849	-0.204666	0.131651	-0.123758	0.110367	0.0919022	0.127987	-0.0573684	-0.0733001	-0.084068	-0.0366481	-0.148707	0.055536	-0.0941574	0.169991	0.0751286	0.167736	-0.101346	0.160547	-0.0397491	-0.0830221	0.347734	0.213123	0.0412996
Ruminococcus gnavus	-0.0563112	-0.0536331	-0.060117	-0.111988	-0.126224	0.0207908	0.0720981	0.0530693	-0.318768	-0.134541	-0.281838	0.348369	0.0973289	0.183593	-0.0673057	0.195856	-0.0845021	0.102465	-0.134495	-0.0392558	-0.0931003	0.0302347	-0.0942279	0.15808	-0.0189583	-0.0024667	-0.0557474	0.109733	-0.0773134	-0.269293	0.14765	0.174713	-0.162309
Ruminococcus lactaris	-0.217352	-0.0272042	-0.0469378	-0.136726	-0.098527	0.00888012	0.0398901	0.00718867	-0.252449	-0.223835	-0.224681	0.30869	0.16393	0.173656	-0.00225527	0.218902	-0.0981042	0.0605891	-0.110304	-0.122066	-0.141095	0.040031	-0.130665	0.0641342	0.00577913	-0.0264994	-0.118683	0.0765382	-0.0990908	-0.195926	0.274015	0.136444	0.00380577
Ruminococcus obeum	0.101557	0.180351	0.184862	0.109874	0.172317	0.207132	0.263655	-0.0603989	-0.366833	-0.125379	-0.104518	0.153711	0.00768201	0.232927	0.125661	0.0450349	-0.14624	-0.121249	-0.048593	0.129607	0.0787229	-0.0664599	0.0240327	0.352597	0.0112059	0.26732	0.0546198	0.27916	0.177532	-0.105363	0.404468	0.3323	0.0556065
Anaerofustis	-0.197195	-0.0164917	-0.0342519	-0.175911	-0.135457	-0.0514483	0.0482064	0.0266404	-0.346747	-0.294031	-0.216788	0.389879	0.179576	0.317993	0.0208612	0.301642	-0.261188	-0.143069	-0.137668	-0.179858	-0.192544	0.0235394	-0.253859	-0.0101487	-0.118965	-0.00761153	-0.233702	0.0796392	-0.14039	-0.242582	0.350976	0.0879555	-0.0350976
Eubacterium limosum	-0.0705476	0.0993023	0.0666009	-0.0343224	0.0615265	0.109028	0.225174	-0.0526464	-0.272112	-0.197266	-0.115089	0.157234	0.0897174	0.14328	0.118895	0.127634	-0.182747	-0.0704048	-0.0720079	-0.0286842	-0.128198	0.00951441	-0.0921136	0.157657	0.0974699	0.108464	-0.0525055	0.175981	-0.00669533	-0.0436253	0.460004	0.201212	0.15808
Bulleidia moorei	-0.198534	0.0444711	0.0227641	-0.163577	-0.0289661	0.00542674	0.0770315	-0.03841	-0.279019	-0.247445	-0.114525	0.15061	-0.0463035	0.199803	0.0209317	0.137783	-0.1905	-0.0654616	-0.0648142	-0.110297	-0.197547	-0.0518007	-0.144549	0.0942279	0.0126154	-0.0395377	-0.160476	0.06942	-0.0950736	-0.081683	0.457608	0.118049	0.0618084
Eubacterium biforme	-0.450419	-0.186976	-0.284093	-0.383607	-0.279019	-0.250969	-0.190782	0.17288	-0.127211	-0.0980337	-0.0244556	-0.0268518	-0.245754	0.0585665	-0.258862	0.104518	-0.102685	-0.0177248	0.226603	-0.299457	-0.387272	-0.253365	-0.263937	-0.116076	0.0547607	-0.297766	-0.379942	-0.228416	-0.313271	0.107196	0.146522	-0.134823	-0.0873212
Eubacterium cylindroides	-0.124674	-0.0268518	-0.141166	-0.216717	-0.0915498	0.0329128	0.205159	-0.0513778	-0.25562	-0.013884	0.00162097	0.289872	-0.189936	0.173726	-0.0510959	0.0392558	-0.239975	0.0994988	-0.0641089	-0.0298118	-0.0981746	0.0288252	-0.128339	0.17584	0.0705476	-0.0130383	-0.119177	0.111988	-0.0564522	0.00359433	0.156671	0.0795687	-0.00880964
Catenibacterium mitsuokai	-0.233138	0.0119811	0.00324195	-0.204384	-0.102756	-0.113468	-0.0136726	-0.108535	-0.328705	-0.300233	-0.115301	0.262598	0.0214251	0.299528	0.0693495	0.301078	-0.37522	-0.154933	-0.0902744	-0.199027	-0.221439	-0.0143773	-0.293185	0.0403129	0.000845726	-0.0827401	-0.294171	0	-0.25992	-0.11967	0.355909	0.0157869	0.0696314
Lactobacillus catenaformis	-0.107196	0.00965537	0.0207908	-0.0656142	-0.0370005	-0.00444006	0.104377	-0.0250194	-0.293114	-0.225879	-0.161181	0.178378	-0.0455987	0.118613	0.0850659	0.200507	-0.192473	-0.0562814	-0.221666	-0.0933822	-0.110297	0.134259	-0.120586	0.153429	0.125238	0.087744	-0.141307	0.130594	-0.0747762	-0.0867573	0.31468	0.147368	0.0777363
Clostridium ramosum	0.03397	0.040031	0.0365072	-0.182254	0.0479245	0.0608922	0.117274	0.0294594	-0.146029	-0.0599056	0.0758334	0.207203	-0.144196	0.240327	0.10191	0.0266404	-0.234548	0.110303	-0.0121306	0.109099	-0.0131088	0.00310099	0.0483473	0.263584	-0.0107125	-0.021707	-0.00662485	0.0878145	-0.00902107	0.0252308	0.247375	0.0232574	0.033829
Coprobacillus catenaformis	-0.232152	-0.0473606	-0.113891	-0.232574	-0.148848	-0.112481	0.0218479	-0.00592008	-0.305589	-0.213405	-0.106139	0.410177	0.00972584	0.327296	-0.012263	0.301642	-0.436817	-0.0707579	-0.146273	-0.224399	-0.200437	0.00239622	-0.319825	-0.0121221	0.0100077	-0.0384805	-0.318839	-0.0349567	-0.164916	-0.130806	0.254704	-0.0348157	-0.0355205
Uncultured Clostridiales I	-0.0915498	0.0709705	0.0367186	-0.126365	0.0307985	0.12411	0.213616	-0.0362957	-0.276482	-0.221792	-0.0868983	0.197266	-0.0591303	0.128198	0.032349	0.0302347	-0.151737	0.0591061	-0.0944355	0.0474311	-0.0100782	-0.0530693	-0.0395377	0.228557	0.0461625	0.133554	-0.0358729	0.222073	0.00711819	-0.00768201	0.289168	0.160476	0.0660371
Uncultured Clostridiales II	-0.067658	-0.0262175	0.129819	-0.0064839	0.0444006	0.127846	0.148002	0.0927479	0.0651209	-0.0871097	0.00972584	0.0342519	0.156318	0.0816125	0.266122	0.116287	-0.124885	-0.14886	0.147824	0.0200155	-0.0484883	0.277539	0.117697	-0.104729	-0.16689	-0.0807668	0.118965	0.0807668	-0.0169145	-0.0453873	0.233561	0.0730143	0.158996
Uncultured Mollicutes	-0.00500388	0.153993	0.133413	0.0237508	0.118895	0.144689	0.231517	-0.111988	-0.369512	-0.250828	-0.109028	0.219677	0.00528579	0.213052	0.153006	0.096906	-0.2614	-0.0921547	-0.149305	0.0422158	-0.0207908	-0.0212136	-0.047854	0.256184	0.0307985	0.188667	-0.0274156	0.226866	0.0718162	-0.0625132	0.45056	0.225174	0.111002
Fusobacteria	-0.0484883	0.121221	0.0957079	0.0476425	0.0917612	0.132779	0.253859	-0.0935936	-0.37226	-0.22891	-0.074001	-0.00592008	-0.043132	0.0407358	0.0889421	0.0262175	-0.133484	-0.0742887	-0.0414698	0.0033829	-0.098527	-0.131228	-0.0415815	0.244697	0.0741419	0.176898	0.00634294	0.249912	0.107971	0.0248079	0.482627	0.238072	0.167736
		p-value
	U1	U2	2-hydroxy-3methylbutyrate	Isocaproic Acid	Isovalerate	Isoleucine	Leucine	1,2-propanediol	Ethanol	Fucose	3-Hydroxyisovalerate	Lactate	Acetoin	Alanine	Butyrate	Acetate	N-acetyl moiety 1	N-acetyl moiety 2	N-acetyl moiety 3	Glutamate	Propionate	Succinate	Dimethylamine	Aspartate	Trimethylamine	Creatinine	U3	Malonate	Choline	Methanol	Tyrosine	Phenylalanine	Formate
Asteroleplasma	0.901704	0.636333	0.90818	0.736023	0.753233	0.317591	0.14129	0.616298	0.271968	0.397367	0.784506	0.13825	0.846597	0.690546	0.683177	0.813295	0.498686	0.65797	0.885821	0.522205	0.957996	0.790103	0.617583	0.213584	0.737396	0.46838	0.546869	0.225854	0.621443	0.933418	0.192363	0.284299	0.809771
Aerococcus	0.0997443	0.0111564	0.0192084	0.0269151	0.0130364	0.0302216	0.0130736	0.188084	0.322314	0.698955	0.931613	0.307618	0.851937	0.778572	0.00828223	0.754961	0.632759	0.229414	0.658708	0.16814	0.477708	0.442624	0.316026	0.0427112	0.212383	0.00721327	0.14425	0.0121	0.120453	0.408487	0.000534304	0.0235454	0.00959888
Aneurinibacillus	0.857284	0.850156	0.861566	0.889489	0.712144	0.511554	0.191725	0.819649	0.0508367	0.138753	0.520422	0.329367	0.437459	0.790103	0.68184	0.722346	0.31269	0.877058	0.764149	0.804139	0.911781	0.845886	0.992755	0.0862734	0.758766	0.168866	0.952208	0.327538	0.667199	0.900266	0.0986689	0.229808	0.840908
Bacillus	0.332122	0.065425	0.0950224	0.318936	0.0990589	0.0515326	0.0115026	0.687193	0.0607632	0.398908	0.727807	0.559714	0.809771	0.865852	0.170912	0.870857	0.499849	0.273443	0.92326	0.274813	0.984786	0.913942	0.537782	0.0489062	0.583308	0.0735634	0.303903	0.00921933	0.308716	0.621443	0.000546776	0.0428616	0.070967
Enterococcus	0.381148	0.110044	0.0511837	0.0705164	0.1092	0.429374	0.592743	0.150173	0.548087	0.444535	0.509202	0.783109	0.331202	0.847309	0.00209713	0.311362	0.113905	0.0430331	0.195901	0.632435	0.42403	0.071723	0.999275	0.361434	0.651366	0.240834	0.743581	0.15044	0.83239	0.653337	0.019286	0.156961	0.0558708
Gemella	0.161	0.896312	0.568664	0.398137	0.981526	0.775087	0.591166	0.109727	0.350621	0.271361	0.0496372	0.271361	0.967767	0.68017	0.94028	0.499558	0.53748	0.750339	0.383569	0.80801	0.936668	0.541711	0.737052	0.348245	0.201621	0.781363	0.55695	0.388448	0.365571	0.461379	0.117533	0.385922	0.780665
Granulicatella	0.454158	0.292081	0.112499	0.0674977	0.227107	0.877657	0.969939	0.187143	0.784157	0.272982	0.147651	0.672177	0.75842	0.713841	0.00757881	0.12811	0.0960671	0.013066	0.20629	0.768825	0.625636	0.114231	0.54535	0.948954	0.526078	0.0810487	0.744613	0.551441	0.663558	0.479415	0.0711931	0.447547	0.0919409
Lactobacillus gasseri	0.0604311	0.318263	0.624345	0.508321	0.357808	0.439358	0.674837	0.256668	0.122047	0.00527283	0.0143132	0.363621	0.993842	0.575497	0.843396	0.0906572	0.379897	0.301413	0.391156	0.125518	0.819296	0.584876	0.0597714	0.859068	0.757036	0.310258	0.131466	0.894157	0.325942	0.0430125	0.0565587	0.440445	0.39302
Lactobacillus plantarum	0.0795553	0.466976	0.376906	0.107838	0.158485	0.367527	0.749437	0.73568	0.819296	0.146861	0.535672	0.0954961	0.972835	0.42857	0.898469	0.294208	0.274609	0.597392	0.546281	0.449195	0.748058	0.47714	0.360707	0.717239	0.152186	0.57363	0.322766	0.603198	0.0294756	0.314244	0.263748	0.185893	0.580491
Lactobacillus salivarius	0.692225	0.468099	0.464733	0.92656	0.660254	0.479415	0.270553	0.572387	0.0193119	0.0875975	0.37294	0.232167	0.71452	0.209316	0.339308	0.289542	0.136375	0.609503	0.389124	0.851937	0.626282	0.951847	0.51126	0.309376	0.990219	0.406405	0.655639	0.227825	0.927282	0.478846	0.00347109	0.177912	0.432867
Lactococcus	0.00539328	0.270149	0.272576	0.0638174	0.151379	0.279942	0.647103	0.986597	0.0556844	0.0187992	0.100928	0.0306767	0.599387	0.119549	0.40071	0.0691045	0.0805485	0.58413	0.85326	0.0490741	0.063956	0.217215	0.0196778	0.68418	0.492603	0.375912	0.0184471	0.515388	0.0462286	0.199974	0.0295495	0.782061	0.548391
Staphylococcus	0.0542109	0.0236068	0.0440294	0.0190029	0.00528989	0.00127586	0.000100918	0.586759	0.0790623	0.694914	0.773694	0.263351	0.915023	0.959081	0.139132	0.273795	0.827784	0.509242	0.857541	0.0550666	0.653008	0.387436	0.109938	0.012815	0.520719	0.000304692	0.0180516	0.0110269	0.00279263	0.229628	0.000104972	0.00414969	0.0323941
Streptococcus bovis	0.00235696	0.103731	0.0699936	0.0763138	0.0439268	0.0851386	0.318712	0.388448	0.271361	0.321411	0.102924	0.984424	0.244776	0.722687	0.101324	0.210676	0.161281	0.106706	0.072659	0.0231804	0.0192601	0.0817195	0.0339405	0.122736	0.464173	0.100335	0.00805814	0.295917	0.0550666	0.905661	0.542922	0.534468	0.531464
Streptococcus intermedius	0.304774	0.799219	0.875151	0.869426	0.699292	0.695924	0.149639	0.564026	0.0211161	0.0942681	0.1959	0.630489	0.737396	0.571455	0.657945	0.778223	0.32617	0.0419341	0.0817486	0.786604	0.833809	0.646776	0.76223	0.381148	0.650709	0.291022	0.684514	0.261177	0.437459	0.496364	0.00163995	0.217389	0.785904
Streptococcus mitis	0.0277824	0.419782	0.264344	0.384662	0.418724	0.492315	0.731912	0.512143	0.0504916	0.0571265	0.0349056	0.562176	0.295275	0.525183	0.0954012	0.542619	0.491161	0.0487735	0.00609876	0.313578	0.363864	0.132316	0.303468	0.809066	0.249143	0.99203	0.147255	0.720983	0.815412	0.32526	0.0378012	0.59527	0.445629
Weissella	0.118874	0.920068	0.998189	0.51657	0.77091	0.946785	0.579866	0.722687	0.0445451	0.0522951	0.181871	0.423232	0.843396	0.13026	0.820709	0.184959	0.210676	0.233053	0.805763	0.233993	0.213069	0.603834	0.124121	0.772302	0.838422	0.68418	0.1571	0.626929	0.462496	0.268941	0.00252167	0.431791	0.778572
Wissella	0.276243	0.25395	0.258622	0.92656	0.169595	0.194125	0.144769	0.813648	0.277472	0.384914	0.929447	0.615977	0.444808	0.766046	0.207964	0.710448	0.817177	0.536068	0.723864	0.175806	0.966319	0.561252	0.210676	0.0340235	0.837002	0.173124	0.236197	0.620477	0.753579	0.501887	0.0320761	0.310258	0.661575
Clostridia	0.445903	0.573008	0.702329	0.8498	0.828492	0.557563	0.959081	0.95474	0.368017	0.165831	0.767435	0.395574	0.728149	0.373435	0.322314	0.105769	0.0378465	0.16757	0.659368	0.32006	0.500722	0.529666	0.0784087	0.547174	0.761884	0.688198	0.0759954	0.356363	0.588646	0.949677	0.252405	0.610212	0.426965
Clostridium stercorarium	0.310478	0.234543	0.609893	0.633084	0.519829	0.191406	0.0435694	0.876583	0.021911	0.926921	0.870142	0.253756	0.723028	0.915383	0.592112	0.494048	0.99203	0.440897	0.244626	0.146729	0.554192	0.898828	0.299569	0.000622086	0.442351	0.240088	0.224784	0.00742842	0.405625	0.745646	0.212212	0.0487945	0.647431
Clostridium thermocellum	0.356363	0.577368	0.778572	0.257839	0.647758	0.906381	0.636658	0.873361	0.0450658	0.166406	0.27217	0.0315257	0.863352	0.0901113	0.843396	0.249717	0.0829037	0.919188	0.21274	0.470915	0.293356	0.955464	0.207964	0.606382	0.552051	0.705708	0.188714	0.596219	0.430715	0.705708	0.0188499	0.785555	0.678836
Anaerotruncus colihominis	0.565879	0.465573	0.523991	0.962338	0.770563	0.513321	0.244587	0.379148	0.466695	0.24421	0.548696	0.0162021	0.543226	0.318039	0.346116	0.26355	0.129421	0.552179	0.392939	0.668525	0.667199	0.537782	0.392766	0.516274	0.826014	0.691218	0.733281	0.790803	0.785205	0.979715	0.116093	0.33443	0.334893
Clostridium cellulosi	0.542619	0.661244	0.674505	0.725075	0.548696	0.416085	0.199154	0.976094	0.234176	0.161986	0.598436	0.169158	0.362891	0.0387166	0.33443	0.142058	0.113687	0.0612993	0.518939	0.799219	0.90818	0.454988	0.394296	0.412931	0.799219	0.110044	0.597802	0.428302	0.938474	0.369244	0.00996222	0.201455	0.443988
Clostridium leptum	0.148444	0.967767	0.63796	0.876225	0.911421	0.975732	0.851225	0.208301	0.530864	0.242518	0.371952	0.444808	0.975732	0.11015	0.832036	0.0897488	0.164685	0.0623132	0.593429	0.571145	0.482266	0.0858356	0.403293	0.749437	0.967767	0.332353	0.402259	0.998189	0.443169	0.356363	0.361191	0.748058	0.68017
Clostridium orbiscindens	0.00108056	0.0339405	0.141162	0.143215	0.0680785	0.0435185	0.041523	0.150574	0.922232	0.194769	0.174312	0.402776	0.694914	0.701654	0.399166	0.0939865	0.224962	0.246478	0.305084	0.00877301	0.00620662	0.307179	0.00926085	0.0659206	0.524289	0.0841013	0.00302542	0.0477437	0.00464369	0.466414	0.466976	0.272982	0.366059
Eubacterium siraeum	0.193804	0.79606	0.846953	0.813648	0.747368	0.716559	0.928725	0.482837	0.0225235	0.0178566	0.223539	0.317367	0.69626	0.24857	0.403293	0.041133	0.0597714	0.330465	0.952537	0.288699	0.220713	0.594954	0.112284	0.534468	0.869069	0.479415	0.209656	0.906381	0.307179	0.312468	0.0069276	0.478846	0.730885
Faecalibacterium prausnitzii	0.832745	0.465293	0.4227	0.558792	0.481695	0.602562	0.507148	0.487995	0.107422	0.236197	0.961976	0.494337	0.177007	0.413194	0.521908	0.944616	0.692897	0.526452	0.815637	0.59369	0.520719	0.159879	0.675503	0.0401711	0.264941	0.466976	0.927282	0.682174	0.989495	0.396086	0.00439062	0.473174	0.232532
Oscillospira guillermondii	0.621443	0.141802	0.108989	0.868711	0.22657	0.587702	0.50979	0.210846	0.0535461	0.155312	0.952208	0.405625	0.663888	0.0955911	0.0847052	0.546869	0.0304864	0.631109	0.39141	0.452776	0.853006	0.747713	0.921871	0.0554985	0.521611	0.568974	0.895953	0.451673	0.947146	0.764311	0.000864596	0.436377	0.196872
Papillibacter cinnamivorans	0.372199	0.758766	0.670516	0.749092	0.947869	0.710787	0.489433	0.953655	0.0494677	0.161986	0.361434	0.11132	0.790803	0.107943	0.680504	0.168866	0.140525	0.238399	0.616691	0.342819	0.443442	0.955825	0.151782	0.66455	0.646121	0.381148	0.322088	0.86228	0.908901	0.293144	0.0108191	0.256863	0.830973
Ruminococcus bromii	0.687528	0.699629	0.558792	0.629517	0.789752	0.912861	0.661575	0.412145	0.00184932	0.0430125	0.11731	0.278705	0.692897	0.171059	0.38441	0.0834153	0.0194158	0.0424807	0.611239	0.594954	0.961976	0.745301	0.333275	0.307618	0.601927	0.245532	0.405366	0.624345	0.925839	0.113796	0.0488503	0.171647	0.588017
Ruminococcus callidus	0.0902021	0.833099	0.726441	0.221594	0.438001	0.694578	0.907461	0.781712	0.11434	0.0159357	0.224428	0.103832	0.633084	0.0690308	0.869426	0.0954012	0.0942681	0.694677	0.724206	0.232349	0.286388	0.880882	0.119661	0.864423	0.855145	0.860138	0.117422	0.906021	0.300433	0.338608	0.0247014	0.801327	0.940641
Sporobacter termitidis	0.911421	0.308936	0.180341	0.970663	0.295917	0.80449	0.782759	0.442078	0.199974	0.0538474	0.869069	0.164114	0.900626	0.0124531	0.107215	0.224962	0.0208658	0.230865	0.344592	0.919347	0.617904	0.779967	0.636658	0.179731	0.526078	0.201951	0.594954	0.990219	0.964871	0.522503	0.00337762	0.653666	0.555723
Subdoligranulum variable	0.204441	0.789402	0.838777	0.176856	0.916825	0.570214	0.686523	0.845886	0.0875087	0.23675	0.807658	0.938474	0.516866	0.221594	0.934862	0.37072	0.104644	0.774304	0.628303	0.394807	0.0435694	0.228365	0.355162	0.655968	0.425629	0.386174	0.174461	0.331662	0.167416	0.540803	0.00149912	0.880882	0.292718
Dialister	0.276857	0.531164	0.44892	0.463893	0.93414	0.915383	0.956549	0.322088	0.14516	0.0508367	0.560944	0.633733	0.597802	0.545654	0.492315	0.826014	0.385669	0.661276	0.649166	0.853719	0.691889	0.48484	0.77265	0.309596	0.548087	0.89739	0.662566	0.378649	0.971025	0.845886	0.00964187	0.50979	0.314022
Megamonas hypermegale	0.390477	0.68418	0.766046	0.492026	0.993117	0.686858	0.310258	0.641872	0.032474	0.100335	0.454158	0.064373	0.840553	0.152456	0.611492	0.335124	0.114667	0.861653	0.295144	0.668857	0.421107	0.856927	0.304993	0.365083	0.801678	0.591796	0.39302	0.427499	0.691553	0.640567	0.00885275	0.345407	0.542316
Megasphaera elsdenii	0.302382	0.736366	0.808714	0.284507	0.859781	0.743237	0.446999	0.696934	0.0345253	0.0793907	0.400195	0.123427	0.910701	0.261769	0.846241	0.468099	0.149506	0.976409	0.427171	0.706384	0.63796	0.675503	0.437188	0.353485	0.964871	0.959081	0.436647	0.405885	0.683511	0.601291	0.0124174	0.48972	0.833454
Mitsuokella multiacida	0.567116	0.634382	0.693905	0.583935	0.937751	0.747024	0.399938	0.780316	0.033323	0.100433	0.548696	0.11132	0.830973	0.237489	0.55603	0.436918	0.0961625	0.899349	0.348139	0.962338	0.826014	0.669852	0.543226	0.166262	0.983337	0.505099	0.593374	0.201455	0.936307	0.628546	0.0180272	0.446176	0.815412
Peptococcus niger	0.050377	0.603516	0.2785	0.193965	0.303033	0.698618	0.598436	0.795709	0.0421632	0.131104	0.860138	0.50393	0.409791	0.653994	0.325715	0.668525	0.224428	0.896468	0.764844	0.364839	0.356123	0.0527095	0.160579	0.665874	0.611172	0.840198	0.22657	0.813295	0.556643	0.627899	0.0410845	0.960167	0.990581
Phascolarctobacterium faecium	0.481695	0.577368	0.649725	0.946062	0.833454	0.791153	0.339308	0.202944	0.00820695	0.0388554	0.283674	0.29081	0.694914	0.290387	0.595586	0.401742	0.080715	0.462164	0.423967	0.732254	0.920068	0.816471	0.423232	0.202944	0.793956	0.40071	0.526675	0.251635	0.9627	0.440989	0.00465896	0.212726	0.62887
Uncultured Selenomonadaceae	0.530864	0.478846	0.655639	0.505977	0.959081	0.675503	0.464173	0.701654	0.0331192	0.0800507	0.43773	0.154356	0.883391	0.240274	0.740486	0.386426	0.147651	0.875982	0.261822	0.77091	0.589905	0.77439	0.455265	0.387436	0.876941	0.77439	0.581116	0.32868	0.858354	0.55695	0.0154355	0.449745	0.636658
Veillonella	0.00152468	0.095117	0.114667	0.0823946	0.0036773	0.0235454	0.0764733	0.575497	0.0341067	0.0238533	0.233627	0.591796	0.930169	0.482837	0.0621736	0.18527	0.364107	0.841666	0.97499	0.0032527	0.423764	0.031997	0.0074629	0.0674977	0.636008	0.419518	0.0115193	0.660914	0.678836	0.298923	0.997464	0.460821	0.387436
Anaerovorax odorimutans	0.306085	0.0768734	0.14438	0.0955911	0.167416	0.153133	0.0314867	0.164828	0.0101708	0.305211	0.573319	0.334893	0.774738	0.100829	0.102022	0.739456	0.124934	0.143825	0.416281	0.264742	0.468943	0.890207	0.684514	0.0360237	0.983337	0.0152435	0.629841	0.0151165	0.134765	0.989132	0.000109441	0.0334867	0.220186
Clostridium difficile	0.530565	0.648741	0.200467	0.0114027	0.307399	0.822477	0.967405	0.529965	0.523991	0.256084	0.687193	0.965233	0.994928	0.497524	0.0250218	0.134026	0.079968	0.000414562	0.649822	0.480839	0.636333	0.803435	0.128466	0.967405	0.515092	0.00293748	0.228725	0.691218	0.68184	0.534769	0.0341484	0.440173	0.690546
Clostridium felsineum	0.472608	0.552662	0.623054	0.904222	0.859068	0.614053	0.319161	0.658275	0.0447528	0.0650729	0.388955	0.14193	0.850513	0.396598	0.663558	0.515388	0.270553	0.780241	0.321517	0.71928	0.591166	0.665543	0.389462	0.300649	0.903503	0.39302	0.575497	0.259406	0.890566	0.518346	0.00915047	0.224606	0.786254
Peptostreptococcus anaerobius	0.792905	0.204775	0.258035	0.261966	0.255695	0.236381	0.074654	0.306522	0.0169774	0.0994501	0.397367	0.468943	0.680504	0.138501	0.228725	0.648086	0.0940803	0.12936	0.483957	0.652022	0.565261	0.957272	0.988408	0.122851	0.875867	0.025739	0.98044	0.059313	0.170619	0.637634	0.000315	0.0935185	0.51805
Peptostreptococcus micros	0.573319	0.722346	0.644813	0.72371	0.847309	0.778223	0.269545	0.416612	0.0094709	0.0490181	0.413981	0.149107	0.830973	0.290598	0.492315	0.388195	0.0553748	0.466932	0.369887	0.927643	0.900985	0.654652	0.447273	0.137497	0.899547	0.2386	0.505684	0.161704	0.769172	0.499267	0.016427	0.235645	0.962338
Anaerostipes caccae	0.35829	0.151379	0.199646	0.256279	0.137623	0.127873	0.123427	0.655639	0.928725	0.545957	0.430715	0.172828	0.304556	0.527871	0.12811	0.571766	0.945339	0.4516	0.933732	0.295489	0.915023	0.204608	0.706384	0.385922	0.866924	0.087066	0.433945	0.12159	0.439358	0.501887	0.0190029	0.0308297	0.435025
Bryantella formatexigens	0.00195012	0.150976	0.146205	0.122162	0.102022	0.177761	0.343288	0.172976	0.376658	0.2386	0.144639	0.344229	0.690546	0.425096	0.250675	0.107111	0.263947	0.198576	0.175045	0.0165177	0.00341824	0.343759	0.0188245	0.175357	0.542619	0.244965	0.00566854	0.218785	0.0369037	0.502762	0.0691782	0.712823	0.440717
Butyrivibrio crossotus	0.147651	0.932334	0.674837	0.0991566	0.62499	0.586131	0.842685	0.671512	0.0511257	0.336979	0.608935	0.111	0.0235454	0.998913	0.493181	0.992393	0.627575	0.517514	0.386593	0.369982	0.0818878	0.12159	0.713841	0.68017	0.394041	0.203276	0.374424	0.810123	0.325942	0.467537	0.162977	0.789752	0.899188
Clostridium colinum	0.720302	0.405106	0.508615	0.682508	0.633733	0.361434	0.182948	0.555417	0.0174005	0.103428	0.393786	0.321637	0.932696	0.256473	0.56156	0.679836	0.247238	0.989111	0.446402	0.854432	0.600974	0.708754	0.746335	0.138753	0.615015	0.34188	0.849444	0.177459	0.882316	0.786604	0.00267285	0.163971	0.372199
Clostridium nexile	0.619833	0.739112	0.618547	0.955464	0.857641	0.469788	0.372446	0.859068	0.408487	0.282426	0.267737	0.170766	0.975008	0.438815	0.965595	0.503638	0.705032	0.630784	0.200308	0.930169	0.636008	0.666868	0.536274	0.283674	0.355882	0.275017	0.767435	0.301948	0.941002	0.274202	0.131709	0.162127	0.99674
Clostridium sphenoides	0.22283	0.820002	0.870499	0.367038	0.596852	0.851225	0.77439	0.850513	0.170766	0.0784087	0.0250541	0.00277315	0.197359	0.173717	0.975732	0.0659206	0.268539	0.83953	0.229293	0.264145	0.405366	0.957634	0.166983	0.843396	0.642525	0.781363	0.236566	0.705708	0.194447	0.0761544	0.164114	0.526675	0.490296
Clostridium symbiosum	0.240647	0.194447	0.178214	0.888413	0.131466	0.190294	0.21966	0.700978	0.462496	0.24102	0.789052	0.506563	0.754961	0.678836	0.589275	0.798868	0.574875	0.881007	0.662673	0.177007	0.97718	0.959081	0.25395	0.108256	0.860495	0.23144	0.180036	0.309376	0.292081	0.749437	0.0122755	0.15354	0.978629
Coprococcus eutactus	0.185893	0.0499776	0.0378465	0.25395	0.0514743	0.109516	0.0912056	0.314244	0.0121	0.420577	0.744613	0.671512	0.783458	0.0788985	0.147915	0.931613	0.304993	0.380949	0.589642	0.25202	0.690211	0.575497	0.572387	0.0137591	0.554498	0.0772751	0.478846	0.16785	0.158485	0.824952	7.94412e-05	0.0377559	0.22283
Dorea formicigenerans	0.143603	0.89739	0.781014	0.508615	0.731227	0.458317	0.362891	0.807658	0.305211	0.245721	0.170912	0.0576351	0.140525	0.277678	0.879449	0.309156	0.999275	0.968791	0.806115	0.627899	0.434755	0.873004	0.637634	0.825306	0.753233	0.926921	0.786604	0.578928	0.866567	0.333506	0.0459622	0.148311	0.849444
Eubacterium hallii	0.361434	0.779618	0.567116	0.749092	0.497524	0.751162	0.770563	0.517458	0.00165836	0.169741	0.0369926	0.0714198	0.374177	0.0500345	0.931974	0.0419654	0.11809	0.276714	0.965933	0.378151	0.586445	0.761537	0.267537	0.425629	0.45002	0.799921	0.246478	0.438001	0.837357	0.0283495	0.0441836	0.133291	0.454988
Eubacterium rectale	0.350145	0.739112	0.861923	0.403811	0.977904	0.632759	0.370474	0.815059	0.1068	0.088489	0.41846	0.397624	0.547782	0.195738	0.917185	0.703004	0.639915	0.68627	0.531173	0.882674	0.509496	0.668193	0.687528	0.308057	0.456373	0.312026	0.496074	0.409008	0.692897	0.742549	0.0122402	0.341177	0.76327
Eubacterium ventriosum	0.910701	0.468099	0.63211	0.770215	0.883391	0.602562	0.399166	0.792554	0.156273	0.289542	0.168721	0.0171878	0.658275	0.448096	0.535672	0.473739	0.7302	0.629486	0.0286257	0.76327	0.958358	0.398137	0.810828	0.102122	0.310258	0.17761	0.866924	0.190611	0.947508	0.38441	0.245532	0.189661	0.803787
Lachnobacillus bovis	0.0241645	0.589275	0.267737	0.228185	0.32096	0.739112	0.801678	0.882674	0.219309	0.193163	0.398137	0.462496	0.196061	0.63796	0.263748	0.573008	0.598753	0.885318	0.559743	0.269746	0.179427	0.277472	0.200303	0.865495	0.876941	0.959805	0.1427	0.961252	0.41477	0.9504	0.0679329	0.687528	0.792554
Lachnospira pectinoschiza	0.576121	0.596219	0.609573	0.604471	0.640567	0.470351	0.347771	0.866209	0.200303	0.187456	0.270553	0.235461	0.88626	0.113579	0.70368	0.523098	0.816471	0.789346	0.895521	0.993117	0.235093	0.807306	0.644486	0.229989	0.587388	0.403293	0.55695	0.494337	0.791853	0.644486	0.00523885	0.167271	0.658934
Outgrouping clostridium cluste	0.901704	0.318039	0.359497	0.879449	0.607339	0.359014	0.294848	0.692561	0.0220266	0.293995	0.162552	0.107111	0.573941	0.174163	0.515683	0.415559	0.376161	0.978224	0.274877	0.792905	0.916104	0.811885	0.873719	0.145682	0.587702	0.435836	0.965233	0.235645	0.765699	0.391747	0.00984469	0.0763935	0.684514
Roseburia intestinalis	0.492892	0.689204	0.572076	0.805546	0.858711	0.591481	0.436918	0.933418	0.221241	0.145943	0.182639	0.394296	0.423498	0.475722	0.552968	0.407705	0.711465	0.636315	0.587438	0.813295	0.335356	0.720302	0.543226	0.269948	0.627899	0.276448	0.512732	0.297847	0.797815	0.592112	0.0207279	0.164828	0.790103
Ruminococcus gnavus	0.716559	0.729516	0.698281	0.469224	0.414244	0.893439	0.641872	0.732254	0.0349481	0.383907	0.0638174	0.0204815	0.529666	0.232896	0.664219	0.202613	0.585503	0.508065	0.384072	0.800273	0.547782	0.84553	0.542922	0.305429	0.902783	0.987321	0.71928	0.478277	0.617904	0.0771142	0.338841	0.256668	0.292506
Ruminococcus lactaris	0.15641	0.860852	0.76223	0.376161	0.524587	0.954378	0.797113	0.963062	0.09828	0.14412	0.142571	0.0414741	0.287647	0.259603	0.988408	0.153404	0.526377	0.696025	0.475976	0.42991	0.360949	0.796411	0.397881	0.679169	0.970301	0.864423	0.442897	0.621443	0.522205	0.202447	0.071875	0.377155	0.98044
Ruminococcus obeum	0.511848	0.241394	0.229628	0.477708	0.263351	0.177308	0.0837578	0.696934	0.0143132	0.417404	0.499558	0.319161	0.960529	0.12811	0.416349	0.771606	0.343523	0.433029	0.754102	0.401742	0.611492	0.668193	0.876941	0.0189008	0.942448	0.0793907	0.724734	0.0664907	0.248952	0.496074	0.00646643	0.0275372	0.719961
Anaerofustis	0.199482	0.915383	0.825306	0.25337	0.380647	0.740143	0.755998	0.863709	0.0211161	0.0527095	0.157514	0.00889285	0.243457	0.0354181	0.89308	0.0466037	0.0868012	0.354201	0.372847	0.242705	0.210505	0.879449	0.0963535	0.947869	0.441806	0.96089	0.126809	0.607339	0.363377	0.112606	0.0194941	0.570214	0.821063
Eubacterium limosum	0.649069	0.521313	0.667531	0.824952	0.691553	0.481125	0.141674	0.734309	0.0739514	0.199318	0.456928	0.308057	0.562484	0.353485	0.442078	0.409008	0.235093	0.649734	0.64229	0.853363	0.406925	0.951124	0.552051	0.306741	0.529067	0.483409	0.734995	0.253176	0.965595	0.778572	0.00168006	0.190294	0.305429
Bulleidia moorei	0.196385	0.77439	0.883391	0.288699	0.851937	0.972111	0.61919	0.80449	0.0666338	0.105359	0.459151	0.329138	0.765352	0.193483	0.89272	0.372446	0.215481	0.672897	0.675953	0.476005	0.198664	0.738425	0.349194	0.542922	0.935223	0.798868	0.298062	0.654323	0.539291	0.598119	0.00178909	0.445355	0.690211
Eubacterium biforme	0.00215473	0.22425	0.0616333	0.0101558	0.0666338	0.100335	0.21479	0.261769	0.410575	0.526675	0.874793	0.862637	0.107838	0.705708	0.0897488	0.499558	0.507148	0.909082	0.139098	0.0482944	0.00940044	0.0970244	0.0834153	0.453052	0.724051	0.0496372	0.0109626	0.135878	0.0383941	0.48857	0.342584	0.382903	0.573008
Eubacterium cylindroides	0.420047	0.862637	0.360707	0.157652	0.554498	0.832036	0.181564	0.740486	0.0939865	0.928725	0.991668	0.0563078	0.216868	0.259406	0.741861	0.800273	0.116645	0.520485	0.679289	0.847665	0.526078	0.85265	0.406405	0.253563	0.649069	0.933057	0.440989	0.469224	0.715879	0.981526	0.309817	0.607658	0.95474
Catenibacterium mitsuokai	0.127754	0.938474	0.983337	0.183256	0.506855	0.463334	0.929808	0.483123	0.029365	0.0476889	0.456096	0.0850517	0.890207	0.0482391	0.654652	0.0470353	0.0120825	0.315281	0.560051	0.195253	0.148576	0.926199	0.0534259	0.795008	0.995653	0.593374	0.0525908	1	0.0883995	0.439087	0.0177356	0.918987	0.653337
Lactobacillus catenaformis	0.48857	0.9504	0.893439	0.672177	0.811532	0.97718	0.50014	0.87193	0.053486	0.140398	0.295917	0.246668	0.768825	0.443169	0.582994	0.191884	0.210676	0.716703	0.14815	0.546565	0.476005	0.384914	0.435565	0.32006	0.417932	0.571145	0.360223	0.398137	0.629517	0.575497	0.0374851	0.339774	0.615977
Clostridium ramosum	0.826722	0.796411	0.814001	0.236381	0.757382	0.694578	0.448371	0.849444	0.344229	0.699292	0.624668	0.177157	0.350383	0.116093	0.510377	0.863709	0.125401	0.475979	0.937707	0.480839	0.932696	0.984061	0.755307	0.0838436	0.944978	0.888772	0.965957	0.570834	0.953655	0.870857	0.105462	0.880882	0.82743
Coprobacillus catenaformis	0.129421	0.760151	0.461658	0.128704	0.334893	0.467257	0.888054	0.969577	0.0436713	0.164256	0.492892	0.00568671	0.950039	0.0301088	0.937029	0.0466037	0.00303067	0.648091	0.343415	0.143086	0.192044	0.987683	0.0343155	0.937751	0.948592	0.804139	0.0349056	0.82177	0.284716	0.397367	0.0952116	0.822477	0.818943
Uncultured Clostridiales I	0.554498	0.647103	0.812943	0.413719	0.842685	0.422169	0.163829	0.815059	0.069252	0.147915	0.574875	0.199318	0.703004	0.406925	0.834873	0.84553	0.325487	0.70312	0.54203	0.759805	0.948231	0.732254	0.798868	0.13563	0.766046	0.387436	0.817177	0.147387	0.963423	0.960529	0.0569367	0.298062	0.670184
Uncultured Clostridiales II	0.662566	0.865852	0.400968	0.966681	0.774738	0.408226	0.337677	0.549305	0.674505	0.573941	0.950039	0.825306	0.31092	0.598436	0.0807983	0.452224	0.419253	0.334853	0.338264	0.89739	0.754615	0.0681514	0.446724	0.498686	0.278911	0.602244	0.441806	0.602244	0.913222	0.769867	0.127045	0.637634	0.302599
Uncultured Mollicutes	0.974283	0.318263	0.387942	0.878374	0.442078	0.34872	0.130501	0.469224	0.0135657	0.100532	0.481125	0.151917	0.972835	0.164971	0.321411	0.531464	0.086537	0.551873	0.333392	0.785555	0.893439	0.891284	0.757728	0.0932386	0.842685	0.22001	0.859781	0.138627	0.643178	0.686858	0.00214697	0.141674	0.473174
Fusobacteria	0.754615	0.433137	0.536576	0.758766	0.55358	0.390223	0.0963535	0.545654	0.0128333	0.135011	0.633084	0.969577	0.781014	0.792905	0.565879	0.865852	0.387689	0.631759	0.789257	0.982613	0.524587	0.39583	0.788702	0.10941	0.632435	0.250675	0.967405	0.101822	0.485413	0.873004	0.000906933	0.119661	0.276448

## Sheet: E-Proteobacteria
		SPEARMAN'S RANK CORRELATION COEFFICIENT
	U1	U2	2-hydroxy-3methylbutyrate	Isocaproic Acid	Isovalerate	Isoleucine	Leucine	1,2-propanediol	Ethanol	Fucose	3-Hydroxyisovalerate	Lactate	Acetoin	Alanine	Butyrate	Acetate	N-acetyl moiety 1	N-acetyl moiety 2	N-acetyl moiety 3	Glutamate	Propionate	Succinate	Dimethylamine	Aspartate	Trimethylamine	Creatinine	U3	Malonate	Choline	Methanol	Tyrosine	Phenylalanine	Formate
Aeromonas	0.214532	0.193389	0.225527	0.260202	0.275707	0.279653	0.235112	-0.245824	-0.0407358	-0.0933117	-0.0875326	-0.337726	-0.24667	-0.355487	0.168722	-0.307703	0.207626	0.233459	-0.0882996	0.349849	0.413137	0.0556769	0.459511	0.418493	0.263021	0.296427	0.463458	0.378744	0.311227	0.120939	0.0608922	0.25696	0.211431
Alcaligenes faecalis	0.237015	0.197688	0.23039	0.11523	0.184298	0.131863	0.11819	-0.0158573	-0.0980337	-0.0245965	0.294947	-0.0987385	-0.0499683	-0.0463035	0.193319	-0.188808	0.0179717	0.195396	-0.195289	0.291423	0.175136	-0.0058496	0.240397	0.333004	0.187963	0.145253	0.248573	0.361195	0.301149	0.137501	0.00613151	0.0577208	0.222637
Anaerobiospirillum	-0.0770315	-0.0413701	-0.0888717	-0.145253	-0.146804	-0.00725914	0.00359433	0.10494	0.165692	0.0822468	0.123687	0.131158	0.104236	-0.0698428	0.0389738	-0.0305166	0.00613151	0.224914	0.0336413	0.117204	0.167665	0.374022	0.158362	0.0502502	0.0647685	-0.161604	0.0919727	0.344986	0.032349	0.00528579	-0.213898	-0.0915498	0.105081
Aquabacterium	0.342096	0.334344	0.284587	0.107689	0.258087	0.226655	0.220171	-0.127705	0.0100077	0.110508	0.317429	-0.103883	-0.20833	-0.127423	0.267813	-0.347029	0.0899288	0.211285	-0.229635	0.431038	0.185919	0.0971175	0.375502	0.360279	0.214673	0.0934527	0.315879	0.396363	0.14772	0.31757	0.0444006	-0.0212841	0.289238
Bilophila	-0.0751991	0.0560293	0.00218479	-0.0905631	-0.0357319	0.0185355	0.119882	-0.115089	-0.354148	-0.285362	-0.145535	0.287899	-0.0410882	0.152442	0.0361548	0.190359	-0.26732	-0.00741475	-0.220396	-0.0100782	0.0193812	0.00725914	-0.108323	0.154134	0.00556769	0.125661	-0.0532102	0.156812	-0.047713	-0.132708	0.219677	0.069279	-0.057016
Burkholderia	0.471774	0.371837	0.393544	0.329128	0.469378	0.381422	0.414828	-0.207203	-0.0497568	0.0166326	0.179576	-0.0511664	-0.115723	0.0628656	0.269645	-0.383396	0.0741419	0.0673683	-0.292687	0.483332	0.325745	-0.0476425	0.3958	0.448094	0.111213	0.290789	0.458242	0.35605	0.30573	0.22299	0.280217	0.179012	0.326168
Campylobacter	-0.183593	0.041652	0.0267108	-0.142716	-0.0195222	0.0481359	0.123546	-0.0981746	-0.300867	-0.267461	-0.117767	0.241384	-0.00669533	0.187681	0.0274156	0.121291	-0.229685	0.00981571	-0.161577	-0.0684333	-0.0808373	-0.0491226	-0.146663	0.117626	0.0289661	0.0502502	-0.137078	0.131722	-0.0443301	-0.0658961	0.341603	0.127211	0.0881669
Desulfovibrio	-0.0255127	0.0297413	0.0135316	-0.00577913	0.0445415	0.154063	0.140672	0.0231165	0.248925	0.0773839	0.1979	0.0176193	0.0108535	0.00873916	0.193107	-0.154063	0.0128268	0.170045	0.173214	0.235676	0.27331	0.198323	0.271337	0.0514483	-0.0362252	0.0666714	0.196631	0.37959	0.221016	0.128973	-0.0940165	-0.0529988	0.226514
Enterobacter aerogenes	-0.210797	-0.172176	-0.262105	-0.232927	-0.266615	-0.151173	-0.172598	0.00641342	0.18021	0.0575798	-0.0229051	0.0330538	0.0341814	-0.312707	-0.340334	-0.0578617	0.275495	0.298355	-0.043374	-0.176686	-0.19938	-0.0574389	-0.144408	-0.252802	0.0112059	-0.283107	-0.129607	-0.300726	-0.260131	0.0371414	-0.299598	-0.146945	-0.224188
Escherichia coli	0.00380577	-0.0765382	0.00267813	-0.030728	-0.12404	-0.0968356	-0.210727	0.217774	0.53464	0.162802	0.143632	0.0594827	0.13151	-0.11375	0.0324195	-0.0720276	0.148143	0.191089	0.112843	0.0837268	0.107407	0.247939	0.111213	-0.238072	-0.0350976	-0.258228	0.0610332	0.0563817	-0.105293	0.0396082	-0.356896	-0.273733	0.0404539
Haemophilus	-0.388611	-0.235535	-0.352527	-0.32053	-0.411164	-0.275848	-0.239904	-0.0107125	-0.108958	-0.052435	-0.0883783	-0.0145183	-0.0249489	-0.229473	-0.197618	0.117979	0.0470787	0.352236	0.0325834	-0.281768	-0.166749	0.00690676	-0.167313	-0.0140954	0.123194	-0.177039	-0.224258	0.00324195	-0.168581	-0.0758334	-0.161956	-0.125026	-0.0841497
Helicobacter	-0.0572274	0.0355205	0.015364	-0.0816125	0.0211431	0.0947213	0.214391	0.0132497	-0.362393	-0.259356	-0.0959899	0.244415	-0.00789344	0.137994	0.0725915	0.119952	-0.21707	-0.027258	-0.100712	0.0108535	-0.0479245	0.00662485	-0.071041	0.237085	-0.0291775	0.17436	-0.0475016	0.192544	0.0177602	-0.0717457	0.307844	0.161111	0.0067658
Klebisiella pneumoniae	-0.17873	-0.180562	-0.257664	-0.184509	-0.212136	-0.11812	-0.163225	0.0410177	0.305166	0.0858411	0.0170555	0.120234	0.147156	-0.260483	-0.254	-0.0549722	0.277539	0.279642	0.00705269	-0.105857	-0.089506	0.0350976	-0.0930298	-0.284869	0.0180421	-0.251462	-0.074001	-0.258369	-0.216224	0.0104306	-0.352386	-0.148284	-0.198041
Leminorella	0.166397	0.0711114	0.143139	0.0453168	0.126084	0.249982	0.183029	-0.00641342	0.263796	0.170202	0.157093	-0.213757	-0.22447	-0.328353	0.0475721	-0.459863	0.399817	0.45117	-0.0435151	0.362605	0.251533	0.0819649	0.503136	0.280851	0.136091	-0.0374234	0.42547	0.223906	0.177532	0.242512	-0.0715343	0.060117	0.133272
Methylobacterium	-0.0642752	0.1122	0.0314328	-0.106984	-0.000845726	0.0703362	0.159419	-0.0483473	-0.393121	-0.210304	-0.140531	0.274579	0.0242441	0.245824	0.0335471	0.126013	-0.274861	-0.0454771	-0.144439	-0.0150821	-0.0442596	-0.0191698	-0.0916203	0.193389	-0.0064839	0.0933117	-0.10783	0.211713	0.0281908	-0.0937346	0.359856	0.162379	0.0455282
Moraxellaceae	0.104306	-0.0841497	-0.157587	0.0239622	-0.0773839	-0.135034	-0.212418	0.0159278	0.377476	0.110931	-0.178589	-0.109803	-0.200155	-0.3693	-0.171823	-0.203679	0.403834	0.315091	0.0218633	0.0761153	0.0372119	0.0855592	0.206075	-0.000563817	0.177743	-0.0498978	0.167454	-0.209035	-0.211572	0.0359433	-0.42244	-0.204666	-0.205793
Novosphingobium	0.225809	0.297977	0.279794	0.16844	0.278667	0.263584	0.279089	-0.274015	-0.188879	-0.156459	0.0349567	-0.138135	-0.0544084	0.0380576	0.251885	-0.13447	-0.0300233	0.0580469	-0.103392	0.342801	0.345902	0.0682219	0.29981	0.418634	0.132638	0.296286	0.30728	0.464585	0.244697	0.0193107	0.358306	0.18169	0.218902
Oceanospirillum	-0.153429	0.0881669	0.00105716	-0.157093	-0.0381281	0.0306575	0.129467	-0.111706	-0.353302	-0.205441	-0.0822468	0.294665	0.00218479	0.238142	0.0234689	0.142293	-0.282825	-0.0130641	-0.170181	-0.0746353	-0.121573	-0.0182536	-0.161322	0.113539	0.0580027	0.00824582	-0.158926	0.110861	-0.06942	-0.053774	0.355557	0.0907041	0.0792868
Oxalobacter formigenes	0.222003	0.287124	0.230037	0.16689	0.318416	0.256114	0.277116	-0.170837	-0.155613	-0.0373529	0.209599	-0.261752	-0.406089	0.015505	0.16548	-0.283882	0.0572274	0.029094	-0.122152	0.337163	0.10783	-0.0748467	0.305448	0.429206	0.188597	0.157023	0.270914	0.345479	0.23046	0.24075	0.216506	0.210445	0.2275
Proteus	-0.198534	-0.229262	-0.27324	-0.216717	-0.364014	-0.254211	-0.301149	0.0747762	0.346395	0.0921136	-0.0691381	0.134823	-0.0839383	-0.236592	-0.234618	0.000352386	0.174572	0.301745	-0.14719	-0.130312	0.0656142	0.195574	-0.0124744	-0.347805	-0.102826	-0.30425	-0.0760448	-0.16696	-0.221228	-0.0448939	-0.602509	-0.38262	-0.260977
Pseudomonas	0.280429	0.269434	0.16104	0.11819	0.266897	0.208119	0.140602	-0.128339	0.0534921	0.126084	-0.114243	-0.0549017	-0.1079	0.0112059	0.0699838	-0.284234	0.151173	0.135372	-0.0969744	0.333568	0.301853	0.101417	0.32793	0.427444	0.276764	0.0964832	0.321728	0.278173	0.0312214	0.106773	-0.174995	0.167383	0.247445
Serratia	0.131158	0.0460216	-0.0499683	0.0895764	-0.0495454	-0.0953556	-0.149341	-0.0592713	0.1344	0.161181	-0.0434844	-0.380647	-0.134823	-0.428571	-0.075622	-0.195715	0.32356	0.280277	0.137457	0.0558884	0.183452	-0.0255832	0.170202	0.191768	0.262809	0.0522236	0.127634	0.0525055	0.0102192	0.157798	-0.348791	-0.081542	0.0222003
Sutterella wadsworthia	0.281627	0.316583	0.284587	0.10346	0.211149	0.226936	0.238918	-0.175206	0.0387624	0.0649799	0.151808	-0.0882374	-0.292198	-0.106984	0.211854	-0.277821	0.0608922	0.214392	-0.253756	0.419198	0.29248	0.206216	0.393967	0.357742	0.190006	0.0453873	0.351399	0.461625	0.102474	0.231729	0.0238213	0.0167736	0.270209
Vibrio	0.0844316	0.0913384	0.163648	-0.000281908	0.129114	0.14772	0.0353795	-0.0521531	0.184086	-0.0768201	-0.102474	-0.0162097	0.0190288	-0.112623	-0.0049334	-0.157587	0.325604	0.278088	-0.145003	0.172951	0.114455	0.0181831	0.244133	0.0748467	0.00662485	-0.10924	0.231729	0.0236803	-0.0570865	-0.00958489	-0.0202974	0.037071	0.00239622
Xanthomonadaceae	0.44908	0.479949	0.475157	0.327155	0.417788	0.342519	0.284728	-0.267531	-0.213828	0.0565227	0.132638	-0.0952851	-0.17873	0.0311509	0.201424	-0.21566	0.0098668	0.138409	-0.350801	0.388047	0.345338	-0.0449644	0.309536	0.3958	0.226514	0.200719	0.379872	0.301219	0.364367	0.15801	0.148002	0.244838	0.260906
Yersinia	-0.16541	-0.0781591	-0.213052	-0.223906	-0.166819	-0.0760448	-0.17133	-0.0344633	0.227007	0.0960603	-0.0381281	0.020086	0.0219184	-0.274367	-0.258158	-0.100571	0.339911	0.386626	-0.0487341	-0.0775953	-0.138347	-0.0350271	-0.00049334	-0.18021	0.124251	-0.288463	-0.0161393	-0.272112	-0.238847	0.0512369	-0.263796	-0.120727	-0.153852
		p-value
	U1	U2	2-hydroxy-3methylbutyrate	Isocaproic Acid	Isovalerate	Isoleucine	Leucine	1,2-propanediol	Ethanol	Fucose	3-Hydroxyisovalerate	Lactate	Acetoin	Alanine	Butyrate	Acetate	N-acetyl moiety 1	N-acetyl moiety 2	N-acetyl moiety 3	Glutamate	Propionate	Succinate	Dimethylamine	Aspartate	Trimethylamine	Creatinine	U3	Malonate	Choline	Methanol	Tyrosine	Phenylalanine	Formate
Aeromonas	0.161986	0.20847	0.141035	0.0880424	0.0700681	0.0659917	0.124469	0.107734	0.792905	0.546869	0.572076	0.0249575	0.10649	0.0178809	0.273591	0.0421632	0.176255	0.127217	0.5687	0.019916	0.00531558	0.719621	0.00170201	0.00469734	0.0845323	0.0507215	0.00153328	0.011238	0.0397443	0.434215	0.694578	0.0922178	0.168285
Alcaligenes faecalis	0.121362	0.198337	0.132437	0.456373	0.231076	0.393531	0.444808	0.918627	0.526675	0.874077	0.0519421	0.523693	0.747368	0.765352	0.208639	0.21966	0.907821	0.203696	0.203949	0.0549437	0.255501	0.969939	0.115983	0.0271902	0.22177	0.346825	0.103731	0.016002	0.0469812	0.373435	0.968491	0.70977	0.146336
Anaerobiospirillum	0.61919	0.789752	0.566188	0.346825	0.341646	0.9627	0.981526	0.497815	0.282426	0.595586	0.423764	0.396086	0.500722	0.652351	0.801678	0.844107	0.968491	0.142147	0.828373	0.448645	0.276652	0.0123818	0.304556	0.74599	0.676169	0.294635	0.552662	0.0218246	0.834873	0.972835	0.16326	0.554498	0.497234
Aquabacterium	0.0230297	0.0265408	0.0611635	0.486559	0.0907484	0.139005	0.150976	0.408747	0.948592	0.475155	0.0357631	0.502179	0.174759	0.409791	0.0788167	0.0210046	0.56156	0.168587	0.133745	0.00348887	0.226928	0.530565	0.012013	0.0162918	0.161704	0.546261	0.0367263	0.00773182	0.338608	0.0356766	0.774738	0.890925	0.0568736
Bilophila	0.627575	0.717919	0.98877	0.558792	0.817883	0.904942	0.438273	0.456928	0.0183476	0.0604311	0.345879	0.0580831	0.791153	0.323219	0.815765	0.215827	0.0793907	0.961901	0.150547	0.948231	0.900626	0.9627	0.483981	0.317815	0.971387	0.416349	0.731569	0.309376	0.75842	0.390477	0.151917	0.654981	0.713162
Burkholderia	0.00122547	0.0129437	0.00821945	0.0291449	0.00130796	0.0106304	0.00511311	0.177157	0.748402	0.914663	0.243457	0.741517	0.454435	0.685184	0.0767132	0.0102009	0.632435	0.663925	0.0538518	0.000889072	0.0309448	0.758766	0.00782729	0.0022864	0.472326	0.0554985	0.00175964	0.0176874	0.0435694	0.145682	0.065425	0.244965	0.0307149
Campylobacter	0.232896	0.788353	0.863352	0.355402	0.899907	0.756344	0.424296	0.526078	0.047198	0.0792264	0.44645	0.114449	0.965595	0.222477	0.859781	0.432867	0.133658	0.949578	0.294717	0.658934	0.601927	0.751507	0.342115	0.446999	0.851937	0.74599	0.37492	0.394041	0.775087	0.670848	0.0232409	0.410575	0.569284
Desulfovibrio	0.869426	0.848021	0.93053	0.970301	0.774042	0.318039	0.362405	0.881599	0.103226	0.617583	0.197848	0.909621	0.944255	0.955102	0.209147	0.318039	0.93414	0.269793	0.260835	0.123542	0.0726386	0.196872	0.0748108	0.740143	0.815412	0.667199	0.200796	0.011043	0.149373	0.40407	0.543832	0.732596	0.139258
Enterobacter aerogenes	0.169595	0.263748	0.0856609	0.12811	0.0802164	0.327309	0.262559	0.967043	0.241768	0.710448	0.882674	0.831327	0.82566	0.0387628	0.0237915	0.709093	0.070292	0.0491659	0.779815	0.25125	0.194447	0.711126	0.34967	0.0977956	0.942448	0.0625814	0.401742	0.0473068	0.0881315	0.810828	0.0481839	0.341177	0.143474
Escherichia coli	0.98044	0.621443	0.986235	0.843041	0.422434	0.531764	0.169741	0.155586	0.0001851	0.291022	0.35229	0.701316	0.394807	0.462216	0.834518	0.642199	0.337212	0.214039	0.465817	0.588961	0.487708	0.104644	0.472326	0.119661	0.821063	0.090566	0.693905	0.716219	0.496364	0.798517	0.0174005	0.0721796	0.794307
Haemophilus	0.00913676	0.123773	0.0189263	0.033899	0.00556057	0.0699191	0.116756	0.944978	0.48141	0.735338	0.568354	0.925478	0.872288	0.134026	0.1985	0.445629	0.761537	0.0190317	0.833693	0.0638867	0.279323	0.964509	0.277678	0.927643	0.425629	0.250291	0.143344	0.983337	0.273998	0.624668	0.293569	0.418724	0.587074
Helicobacter	0.712144	0.818943	0.92115	0.598436	0.891643	0.540803	0.162269	0.931974	0.0156296	0.0891172	0.535371	0.109832	0.959443	0.371706	0.639589	0.438001	0.156961	0.86058	0.515385	0.944255	0.757382	0.965957	0.646776	0.121248	0.850869	0.257644	0.759459	0.210505	0.908901	0.643505	0.0420642	0.296131	0.965233
Klebisiella pneumoniae	0.245721	0.240834	0.0912973	0.230533	0.166838	0.445082	0.289753	0.791503	0.0439781	0.579553	0.912501	0.436918	0.340475	0.0876863	0.0961625	0.723028	0.0681514	0.0660032	0.96376	0.494048	0.563409	0.821063	0.548087	0.0608964	0.907461	0.0996461	0.633084	0.0903839	0.158624	0.946423	0.0189773	0.336747	0.197522
Leminorella	0.280355	0.646448	0.353964	0.770215	0.41477	0.101723	0.234359	0.967043	0.0835864	0.269344	0.308496	0.163545	0.142957	0.0295495	0.759112	0.00168631	0.00716867	0.00211371	0.779117	0.0155647	0.0995481	0.596852	0.00049946	0.0647922	0.3784	0.809418	0.00398664	0.143991	0.248952	0.112714	0.644486	0.698281	0.388448
Methylobacterium	0.678502	0.46838	0.839487	0.489433	0.995653	0.650053	0.301298	0.755307	0.00829484	0.170619	0.362891	0.0712686	0.875867	0.107734	0.828847	0.415033	0.070967	0.769424	0.349564	0.922592	0.775435	0.901704	0.554192	0.20847	0.966681	0.546869	0.485986	0.167705	0.855858	0.545046	0.016427	0.292294	0.769172
Moraxellaceae	0.500431	0.587074	0.30696	0.877299	0.617583	0.38215	0.166262	0.918266	0.011536	0.473456	0.246099	0.477993	0.192682	0.0136235	0.264742	0.184804	0.00655853	0.0372233	0.887975	0.623377	0.810475	0.580803	0.179579	0.997102	0.24838	0.747713	0.277267	0.173272	0.167995	0.816824	0.00428286	0.182639	0.180188
Novosphingobium	0.140525	0.0494677	0.0658496	0.274405	0.0669927	0.0838436	0.0665622	0.071875	0.219485	0.310478	0.82177	0.371213	0.725758	0.80625	0.0990589	0.384159	0.846597	0.708203	0.504212	0.0227308	0.0214538	0.659924	0.0480184	0.00468196	0.39073	0.0508367	0.0424614	0.00148788	0.10941	0.900985	0.016931	0.237859	0.153404
Oceanospirillum	0.32006	0.569284	0.994566	0.308496	0.805898	0.843396	0.402259	0.470351	0.0186476	0.180952	0.595586	0.0521772	0.98877	0.119549	0.879807	0.356844	0.0628544	0.932924	0.269403	0.630165	0.431791	0.906381	0.295489	0.463054	0.708415	0.957634	0.302816	0.473739	0.654323	0.728832	0.0178566	0.558177	0.608935
Oxalobacter formigenes	0.147519	0.0587927	0.133047	0.278911	0.0351611	0.0933318	0.06859	0.267537	0.313134	0.809771	0.17209	0.0860981	0.00623613	0.920429	0.283049	0.0618355	0.712144	0.851291	0.429582	0.0252157	0.485986	0.629193	0.0437734	0.00364632	0.220186	0.308716	0.0752829	0.0216243	0.132316	0.115433	0.158068	0.170326	0.137497
Proteus	0.196385	0.134395	0.0727153	0.157652	0.0151376	0.0958765	0.0469812	0.629517	0.0212563	0.552051	0.655639	0.382903	0.588017	0.122047	0.125284	0.998189	0.257058	0.0465254	0.340365	0.399166	0.672177	0.203276	0.935945	0.0207004	0.506563	0.0446489	0.623699	0.278705	0.148974	0.772302	1.50845e-05	0.0103678	0.087066
Pseudomonas	0.0652135	0.0769536	0.296345	0.444808	0.0798853	0.175207	0.362648	0.406405	0.7302	0.41477	0.460264	0.723369	0.485699	0.942448	0.651694	0.0614988	0.327309	0.380949	0.531173	0.0269151	0.0464426	0.512437	0.0297722	0.00380354	0.0689572	0.533266	0.0332006	0.0674977	0.840553	0.490296	0.255889	0.277472	0.105359
Serratia	0.396086	0.76674	0.747368	0.563101	0.749437	0.538084	0.333275	0.702329	0.38441	0.295917	0.779269	0.0108033	0.382903	0.00370225	0.625636	0.202944	0.0321553	0.0653646	0.373589	0.7186	0.233262	0.869069	0.269344	0.212383	0.0847917	0.736366	0.409008	0.734995	0.947508	0.306303	0.0203186	0.598753	0.88626
Sutterella wadsworthia	0.0640253	0.0362859	0.0611635	0.50393	0.168866	0.138501	0.118314	0.255306	0.802732	0.67517	0.32526	0.568974	0.0542716	0.489433	0.167416	0.0678602	0.694578	0.162267	0.0964933	0.00462086	0.0540289	0.179275	0.00814466	0.0171175	0.216694	0.769867	0.0193379	0.00160968	0.508028	0.13014	0.878016	0.913942	0.0760749
Vibrio	0.585817	0.555417	0.288488	0.998551	0.403552	0.338608	0.819649	0.736709	0.231622	0.620155	0.508028	0.916825	0.902424	0.466695	0.974645	0.30696	0.0310217	0.0675849	0.347665	0.261571	0.459429	0.906741	0.110256	0.629193	0.965957	0.480269	0.13014	0.878732	0.712823	0.950762	0.895953	0.81118	0.987683
Xanthomonadaceae	0.0022297	0.000977759	0.0011169	0.030184	0.00477493	0.02285	0.0610298	0.0791443	0.163402	0.715539	0.39073	0.538385	0.245721	0.840908	0.189819	0.159739	0.949316	0.370257	0.0195593	0.00924699	0.0216814	0.771954	0.0408908	0.00782729	0.139258	0.191406	0.0109786	0.0469271	0.0150324	0.305648	0.337677	0.1092	0.0871544
Yersinia	0.283257	0.614053	0.164971	0.143991	0.279117	0.623699	0.266137	0.824245	0.138376	0.53507	0.805898	0.897031	0.887695	0.0714955	0.0906572	0.515979	0.0239774	0.00952992	0.75341	0.616619	0.370474	0.821416	0.997464	0.241768	0.421638	0.0575713	0.917185	0.0739514	0.118426	0.741173	0.0835864	0.435025	0.318712

## Sheet: F-Verrucomicrobia
		SPEARMAN'S RANK CORRELATION COEFFICIENT
	U1	U2	2-hydroxy-3methylbutyrate	Isocaproic Acid	Isovalerate	Isoleucine	Leucine	1,2-propanediol	Ethanol	Fucose	3-Hydroxyisovalerate	Lactate	Acetoin	Alanine	Butyrate	Acetate	N-acetyl moiety 1	N-acetyl moiety 2	N-acetyl moiety 3	Glutamate	Propionate	Succinate	Dimethylamine	Aspartate	Trimethylamine	Creatinine	U3	Malonate	Choline	Methanol	Tyrosine	Phenylalanine	Formate
Brachyspira	-0.151173	0.057016	0.0594122	-0.0967651	0.00218479	0.109169	0.157234	-0.103108	-0.287899	-0.272112	-0.173303	0.272535	0.0319261	0.182183	0.0461625	0.0895764	-0.159913	0.049361	-0.168348	-0.0448939	-0.069279	-0.0625132	-0.10043	0.0957784	0.00570865	0.0651913	-0.0744943	0.100712	-0.0165621	-0.0952146	0.351187	0.176404	0.0551836
Akkermansia	-0.248502	-0.0098668	-0.0631475	-0.251744	-0.0700543	-0.0966946	-0.0458101	0.0296004	-0.297413	-0.152794	-0.0999366	-0.23934	-0.289097	0.0592008	-0.111918	0.0381986	-0.0966946	-0.158181	0.153043	-0.183522	-0.311509	-0.206921	-0.0914793	-0.0159278	0.111213	-0.251885	-0.172246	-0.0783706	-0.179999	0.0641342	0.252872	0.0180421	0.0490521
		p-value
	U1	U2	2-hydroxy-3methylbutyrate	Isocaproic Acid	Isovalerate	Isoleucine	Leucine	1,2-propanediol	Ethanol	Fucose	3-Hydroxyisovalerate	Lactate	Acetoin	Alanine	Butyrate	Acetate	N-acetyl moiety 1	N-acetyl moiety 2	N-acetyl moiety 3	Glutamate	Propionate	Succinate	Dimethylamine	Aspartate	Trimethylamine	Creatinine	U3	Malonate	Choline	Methanol	Tyrosine	Phenylalanine	Formate
Brachyspira	0.327309	0.713162	0.701654	0.532064	0.98877	0.480554	0.308057	0.505392	0.0580831	0.0739514	0.260586	0.073486	0.837002	0.236566	0.766046	0.563101	0.299785	0.750339	0.274674	0.772302	0.654981	0.686858	0.51657	0.536274	0.970663	0.674172	0.630813	0.515388	0.915023	0.538687	0.0194158	0.25202	0.722005
Akkermansia	0.103832	0.949316	0.683845	0.0992543	0.651366	0.532365	0.767782	0.848732	0.0499207	0.322088	0.518643	0.117644	0.057	0.702666	0.469506	0.805546	0.532365	0.305116	0.321291	0.233079	0.0395558	0.177761	0.554804	0.918266	0.472326	0.0990589	0.26355	0.613092	0.24233	0.679169	0.097699	0.907461	0.751852
